# Supplementary material for: Taxonomic and identification review of adventive Fiorinia Targioni Tozzetti (Hemiptera, Coccomorpha, Diaspididae) of the United States
Source: Zookeys. 2021 Oct 27;1065:141–203. doi: 10.3897/zookeys.1065.69171 (PMC9616077; doi:10.3897/zookeys.1065.69171)
Supplement: XML Treatment for Fiorinia externa [file zookeys.1065.69171-treatment1.xml]

<!DOCTYPE tp:taxon-treatment
  PUBLIC "-//TaxonX//DTD Taxonomic Treatment Publishing DTD v0 20100105//EN" "tax-treatment-NSO.dtd">
<tp:taxon-treatment xmlns:tp="http://www.plazi.org/taxpub"><tp:treatment-meta><kwd-group><label>Taxon classification</label><kwd>
                <named-content content-type="kingdom">Animalia</named-content>
              </kwd><kwd>
                <named-content content-type="order">Hemiptera</named-content>
              </kwd><kwd>
                <named-content content-type="family">Diaspididae</named-content>
              </kwd></kwd-group><mixed-citation publication-type="journal"><person-group><name><surname>Ahmed</surname><given-names>Muhammad Z.</given-names></name><name><surname>Moore</surname><given-names>Matthew R.</given-names></name><name><surname>Rohrig</surname><given-names>Eric A.</given-names></name><name><surname>McKenzie</surname><given-names>Cindy L.</given-names></name><name><surname>Liu</surname><given-names>Di</given-names></name><name><surname>Feng</surname><given-names>Jinian</given-names></name><name><surname>Normark</surname><given-names>Benjamin B.</given-names></name><name><surname>Miller</surname><given-names>Douglass R.</given-names></name></person-group><article-title>Taxonomic and identification review of adventive <italic><tp:taxon-name><tp:taxon-name-part taxon-name-part-type="genus" reg="Fiorinia">Fiorinia</tp:taxon-name-part></tp:taxon-name></italic> Targioni Tozzetti (<tp:taxon-name><tp:taxon-name-part taxon-name-part-type="order">Hemiptera</tp:taxon-name-part></tp:taxon-name>, <tp:taxon-name><tp:taxon-name-part taxon-name-part-type="above-genus">Coccomorpha</tp:taxon-name-part></tp:taxon-name>, <tp:taxon-name><tp:taxon-name-part taxon-name-part-type="family">Diaspididae</tp:taxon-name-part></tp:taxon-name>) of the United States</article-title><source>Zookeys</source><day>27</day><month>10</month><year>2021</year><volume>1065</volume><fpage>141</fpage><lpage>203</lpage><pub-id pub-id-type="doi">10.3897/zookeys.1065.69171</pub-id></mixed-citation></tp:treatment-meta><tp:nomenclature><tp:taxon-name>
              <object-id xmlns:xlink="http://www.w3.org/1999/xlink" content-type="arpha" xlink:type="simple">4744B773-C87C-52D2-9755-F401DBFD1E7D</object-id>
              <tp:taxon-name-part taxon-name-part-type="genus" reg="Fiorinia">Fiorinia</tp:taxon-name-part>
              <tp:taxon-name-part taxon-name-part-type="species" reg="externa">externa</tp:taxon-name-part>
            </tp:taxon-name><tp:taxon-authority>Ferris, 1942</tp:taxon-authority></tp:nomenclature><tp:treatment-sec sec-type="description" id="SECID0EVHAI"><title>Field characteristics.</title><p>First-instar exuviae barely touching second-instar exuviae. Distinct indentation formed between attachment of first- and second-instar exuviae. Second-instar exuviae narrow, parallel sided, and elongate; longitudinal ridge absent or weakly developed. Second-instar exuviae reddish brown anteriorly and light brown to yellow posteriorly. Posterior end of adult female within second-instar exuviae rounded (Suppl. material <xref ref-type="supplementary-material" rid="S1">1</xref>: Fig. S1).</p></tp:treatment-sec><tp:treatment-sec sec-type="First-instar nymph" id="SECID0E6HAI"><title>First-instar nymph.</title><p>Described in <xref ref-type="bibr" rid="B20">Howell (1977)</xref>.</p></tp:treatment-sec><tp:treatment-sec sec-type="Second-instar female" id="SECID0EJIAI"><title>Second-instar female.</title><p>Median lobes slender, narrower than medial lobule of second lobe, not projecting beyond medial lobule of second lobes. With five pairs of marginal macroducts. Swelling of body margin adjacent to macroduct usually pointed. With four large gland spines on margin of each side of body from abdominal segments II–V; usually without small gland spine on each side of abdominal segment VI; with small gland spines on margin or submargin of abdominal segment I. With one microduct on each side of head. Longitudinal line of microducts present submarginally on venter of II–V, normally with one microduct on each side of each segment. Cicatrices absent.</p></tp:treatment-sec><tp:treatment-sec sec-type="Second-instar male" id="SECID0EOIAI"><title>Second-instar male.</title><p>Three duct clusters on each side of body; posterior cluster composed of several small ducts and two communal ducts. Five longitudinal lines of microducts on venter of abdomen (one medial, two mediolateral, two submarginal). Cluster of small microducts with sclerotized orifice laterad of anterior spiracle. Fewer than five large-sized gland spines on each side of body between anterior and posterior spiracles. Antennae each with one enlarged seta.</p></tp:treatment-sec><tp:treatment-sec sec-type="Florida collection records" id="SECID0ETIAI"><title>Florida collection records.</title><p>All records are on Christmas trees imported from states outside of Florida. This species is not established in Florida, and its common host, <italic><tp:taxon-name><tp:taxon-name-part taxon-name-part-type="genus" reg="Abies">Abies</tp:taxon-name-part><tp:taxon-name-part taxon-name-part-type="species" reg="fraseri">fraseri</tp:taxon-name-part></tp:taxon-name></italic>, also does not occur naturally in Florida. It has been found on imported Christmas trees in the following localities in Florida: Broward Co., Miramar, November 20, 2013, on <italic><tp:taxon-name><tp:taxon-name-part taxon-name-part-type="genus" reg="Abies">Abies</tp:taxon-name-part><tp:taxon-name-part taxon-name-part-type="species" reg="fraseri">fraseri</tp:taxon-name-part></tp:taxon-name></italic>, S. Alspach (2013-8494); Broward Co., Davie, December 10, 2013, on <italic><tp:taxon-name><tp:taxon-name-part taxon-name-part-type="genus" reg="Abies">Abies</tp:taxon-name-part><tp:taxon-name-part taxon-name-part-type="species" reg="fraseri">fraseri</tp:taxon-name-part></tp:taxon-name></italic>, S. Beidler (2013-8906); <tp:taxon-name><tp:taxon-name-part taxon-name-part-type="genus" reg="Citrus">Citrus</tp:taxon-name-part></tp:taxon-name> Co., Inverness, December 4, 2013, on <italic><tp:taxon-name><tp:taxon-name-part taxon-name-part-type="genus" reg="Abies">Abies</tp:taxon-name-part><tp:taxon-name-part taxon-name-part-type="species" reg="fraseri">fraseri</tp:taxon-name-part></tp:taxon-name></italic>, S. Jenner (2013-9766); Hamilton Co., White Springs, December 11, 2012, on <italic><tp:taxon-name><tp:taxon-name-part taxon-name-part-type="genus" reg="Abies">Abies</tp:taxon-name-part><tp:taxon-name-part taxon-name-part-type="species" reg="fraseri">fraseri</tp:taxon-name-part></tp:taxon-name></italic>, H. Randolphs (2012-9239); Hillsborough Co., Tampa, November 20, 2012, on <italic><tp:taxon-name><tp:taxon-name-part taxon-name-part-type="genus" reg="Abies">Abies</tp:taxon-name-part><tp:taxon-name-part taxon-name-part-type="species" reg="fraseri">fraseri</tp:taxon-name-part></tp:taxon-name></italic>, T. Streeter (2012-8844); Marion Co., Ocala, December 2, 2013, on <italic><tp:taxon-name><tp:taxon-name-part taxon-name-part-type="genus" reg="Abies">Abies</tp:taxon-name-part><tp:taxon-name-part taxon-name-part-type="species" reg="fraseri">fraseri</tp:taxon-name-part></tp:taxon-name></italic>, S. Wayte (2013-8755); Monroe Co., Tavernier, November 28, 2012, on <italic><tp:taxon-name><tp:taxon-name-part taxon-name-part-type="genus" reg="Abies">Abies</tp:taxon-name-part><tp:taxon-name-part taxon-name-part-type="species" reg="fraseri">fraseri</tp:taxon-name-part></tp:taxon-name></italic>, J. Farnum (2012-8924); Volusia Co., Port Orange, November 27, 2017, on <italic><tp:taxon-name><tp:taxon-name-part taxon-name-part-type="genus" reg="Abies">Abies</tp:taxon-name-part><tp:taxon-name-part taxon-name-part-type="species" reg="fraseri">fraseri</tp:taxon-name-part></tp:taxon-name></italic>, K. Coffey (2017-4496).</p><fig id="F5" position="float" orientation="portrait"><object-id xmlns:xlink="http://www.w3.org/1999/xlink" content-type="doi" xlink:type="simple">10.3897/zookeys.1065.69171.figure5</object-id><object-id xmlns:xlink="http://www.w3.org/1999/xlink" content-type="zenodo_dep_id" xlink:type="simple">5644490</object-id><object-id xmlns:xlink="http://www.w3.org/1999/xlink" content-type="arpha" xlink:type="simple">3E54B70E-9976-5CD2-A87E-3633653B5A57</object-id><label>Figure 5.</label><caption><p><italic><tp:taxon-name><tp:taxon-name-part taxon-name-part-type="genus" reg="Fiorinia">Fiorinia</tp:taxon-name-part><tp:taxon-name-part taxon-name-part-type="species" reg="externa">externa</tp:taxon-name-part></tp:taxon-name></italic>, second-instar male, Alleghany Co., Glade Creek, North Carolina, November 22, 2019 on <italic><tp:taxon-name><tp:taxon-name-part taxon-name-part-type="genus" reg="Abies">Abies</tp:taxon-name-part><tp:taxon-name-part taxon-name-part-type="species" reg="fraseri">fraseri</tp:taxon-name-part></tp:taxon-name></italic>, A. Bartlett, (2019-6449). Abbreviations: a) anterior spiracle; b) microduct with sclerotized orifice; c) large microduct; d) large gland spine; e) small gland spine; f) small microduct; g) enlargement of pygidium; h) large microduct; i) enlargement of communal duct; j) enlargement of portion of duct cluster.</p></caption><graphic xmlns:xlink="http://www.w3.org/1999/xlink" xlink:href="zookeys-1065-141-g005.jpg" position="float" orientation="portrait" xlink:type="simple" id="oo_603806.jpg"><uri content-type="original_file" xlink:type="simple">https://binary.pensoft.net/fig/603806</uri></graphic></fig><fig id="F6" position="float" orientation="portrait"><object-id xmlns:xlink="http://www.w3.org/1999/xlink" content-type="doi" xlink:type="simple">10.3897/zookeys.1065.69171.figure6</object-id><object-id xmlns:xlink="http://www.w3.org/1999/xlink" content-type="zenodo_dep_id" xlink:type="simple">5644492</object-id><object-id xmlns:xlink="http://www.w3.org/1999/xlink" content-type="arpha" xlink:type="simple">67402907-985D-55B1-9C45-1F6B2843A459</object-id><label>Figure 6.</label><caption><p><italic><tp:taxon-name><tp:taxon-name-part taxon-name-part-type="genus" reg="Fiorinia">Fiorinia</tp:taxon-name-part><tp:taxon-name-part taxon-name-part-type="species" reg="fioriniae">fioriniae</tp:taxon-name-part></tp:taxon-name></italic>, second-instar female, Marion Co., Ocala, August 13, 2019 on <italic><tp:taxon-name><tp:taxon-name-part taxon-name-part-type="genus" reg="Chamaerops">Chamaerops</tp:taxon-name-part><tp:taxon-name-part taxon-name-part-type="species" reg="humilis">humilis</tp:taxon-name-part></tp:taxon-name></italic>, T. Gordon, (2019-4546). Abbreviations: a) antenna; b) anterior spiracle; c) microduct with sclerotized orifice; d) large gland spine; e) large microduct; f) enlargement of pygidium.</p></caption><graphic xmlns:xlink="http://www.w3.org/1999/xlink" xlink:href="zookeys-1065-141-g006.jpg" position="float" orientation="portrait" xlink:type="simple" id="oo_603807.jpg"><uri content-type="original_file" xlink:type="simple">https://binary.pensoft.net/fig/603807</uri></graphic></fig></tp:treatment-sec><tp:treatment-sec sec-type="material" id="SECID0EIOAI"><title>Specimens examined for description and diagnosis.</title><p>Alleghany Co., Glade Creek, North Carolina, November 22, 2019 on <italic><tp:taxon-name><tp:taxon-name-part taxon-name-part-type="genus" reg="Abies">Abies</tp:taxon-name-part><tp:taxon-name-part taxon-name-part-type="species" reg="fraseri">fraseri</tp:taxon-name-part></tp:taxon-name></italic>, A. Bartlett, 5 2<sup>nd</sup> ♀, 5 2<sup>nd</sup> ♂, 10 ad ♀ (2019-6449), Alleghany Co., Laurel Springs, North Carolina, December 8, 2020 on <italic><tp:taxon-name><tp:taxon-name-part taxon-name-part-type="genus" reg="Abies">Abies</tp:taxon-name-part><tp:taxon-name-part taxon-name-part-type="species" reg="fraseri">fraseri</tp:taxon-name-part></tp:taxon-name></italic>, L. Milton, 10 ad ♀ (2020-4778).</p></tp:treatment-sec><tp:treatment-sec sec-type="material" id="SECID0EIPAI"><title>Other specimens examined from USNM.</title><p>Japan, Kobe, Arboretum, May 8, 2006, on <tp:taxon-name><tp:taxon-name-part taxon-name-part-type="genus" reg="Tsuga">Tsuga</tp:taxon-name-part><tp:taxon-name-part taxon-name-part-type="uncertainty-rank">?</tp:taxon-name-part><tp:taxon-name-part taxon-name-part-type="species" reg="sieboldii">sieboldii</tp:taxon-name-part></tp:taxon-name>, S. Lyon 7 2<sup>nd</sup> ♀ (0606537). United States, Connecticut, Danbury, September 7, 1944, on hemlock, S.W. Bromley 3 1<sup>st</sup> ♀ (JOH 07-77); Connecticut, Fairfield Co., New Canaan, November 3, 1950, on Nordman fir, S.W. Bromley 1 1<sup>st</sup> ♀, 18 2<sup>nd</sup> ♀, 20 ad ♀. New York, Nassau Co., Oyster Bay, May 17, 1947, on hemlock, B.F. Maker 2 1<sup>st</sup> ♂ (JOH 10-77); New York, Suffolk Co., Brookhaven, November 25, 1985, on leaves of hemlock, T. Kowalsick (ek-01-86); Pennsylvania, Radnor, July 26, 1946, on hemlock, S.W. Bromley 1 1<sup>st</sup> ♀ (JOH 08-77).</p></tp:treatment-sec><tp:treatment-sec><!--Section generated to contain objects referenced in tp:taxon-treatment.--><supplementary-material xmlns:xlink="http://www.w3.org/1999/xlink" id="S1" position="float" orientation="portrait" xlink:type="simple"><object-id content-type="doi" xlink:type="simple">10.3897/zookeys.1065.69171.suppl1</object-id><object-id content-type="zenodo_dep_id" xlink:type="simple">5644500</object-id><object-id content-type="arpha" xlink:type="simple">39805435-8C82-5CE6-90EF-DA3347B210D6</object-id><label>Supplementary material 1</label><caption><p>Figures S1–S4</p></caption><statement content-type="dataType"><label>Data type</label><p>Phylogenetic trees and images (docx. file)</p></statement><statement content-type="notes"><label>Explanation note</label><p><bold>Figure S1.</bold> Comparison of field habitus of first-instar exuviae overlapping second-instar exuviae of seven <italic><tp:taxon-name><tp:taxon-name-part taxon-name-part-type="genus" reg="Fiorinia">Fiorinia</tp:taxon-name-part></tp:taxon-name></italic> species occurring in the USA. <bold>Figure S2.</bold> Maximum likelihood bootstrap consensus tree of the subtribe <tp:taxon-name>Fioriniina</tp:taxon-name> based on <abbrev xlink:title="large ribosomal subunit" id="ABBRID0EFGFK" xlink:type="simple">28S</abbrev>, EF1-α, 5’-<abbrev xlink:title="cytochrome oxidase I" id="ABBRID0EJGFK" xlink:type="simple">COI</abbrev>, 3’-<abbrev xlink:title="cytochrome oxidase I" id="ABBRID0ENGFK" xlink:type="simple">COI</abbrev>, and COII. The clade highlighted in solid red indicates a monophyletic <italic><tp:taxon-name><tp:taxon-name-part taxon-name-part-type="genus" reg="Fiorinia">Fiorinia</tp:taxon-name-part></tp:taxon-name></italic>. <bold>Figure S3.</bold> Maximum likelihood bootstrap consensus tree of the subtribe <tp:taxon-name>Fioriniina</tp:taxon-name> based on <abbrev xlink:title="large ribosomal subunit" id="ABBRID0E4GFK" xlink:type="simple">28S</abbrev>. The clade highlighted in red contains <italic><tp:taxon-name><tp:taxon-name-part taxon-name-part-type="genus" reg="Fiorinia">Fiorinia</tp:taxon-name-part></tp:taxon-name></italic>. Red dashed line indicates two <italic><tp:taxon-name><tp:taxon-name-part taxon-name-part-type="genus" reg="Fiorinia">Fiorinia</tp:taxon-name-part></tp:taxon-name></italic> sp. isolates placed with <italic><tp:taxon-name><tp:taxon-name-part taxon-name-part-type="genus" reg="Pseudaulacaspis">Pseudaulacaspis</tp:taxon-name-part></tp:taxon-name></italic> species. Dashed black lines indicate non-<italic><tp:taxon-name><tp:taxon-name-part taxon-name-part-type="genus" reg="Fiorinia">Fiorinia</tp:taxon-name-part></tp:taxon-name></italic> species placed in the <italic><tp:taxon-name><tp:taxon-name-part taxon-name-part-type="genus" reg="Fiorinia">Fiorinia</tp:taxon-name-part></tp:taxon-name></italic> clade. Bootstrap support values equal or greater than 50 are indicated on the tree. <bold>Figure S4.</bold> Neighbor-joining tree of <tp:taxon-name><tp:taxon-name-part taxon-name-part-type="family">Diaspididae</tp:taxon-name-part></tp:taxon-name> 5’-<abbrev xlink:title="cytochrome oxidase I" id="ABBRID0ELIFK" xlink:type="simple">COI</abbrev> barcodes. Terminal taxa are labeled to their narrowest identification-level. Numbers in parentheses after terminal taxa indicate how many sequences are represented in each cluster. The cluster of <italic><tp:taxon-name><tp:taxon-name-part taxon-name-part-type="genus" reg="Fiorinia">Fiorinia</tp:taxon-name-part></tp:taxon-name></italic> species is highlighted in red. Bootstrap support values greater than 75 are indicated on the tree. Nodes with 100 percent bootstrap support are indicated by a “*”.</p></statement><media xlink:href="zookeys-1065-141-s001.docx" mimetype="application" mime-subtype="vnd.openxmlformats-officedocument.wordprocessingml.document" position="float" orientation="portrait" xlink:type="simple" id="oo_603823.docx"><uri content-type="original_file" xlink:type="simple">https://binary.pensoft.net/file/603823</uri></media><permissions><license xlink:type="simple"><license-p>This dataset is made available under the Open Database License (http://opendatacommons.org/licenses/odbl/1.0/). The Open Database License (ODbL) is a license agreement intended to allow users to freely share, modify, and use this Dataset while maintaining this same freedom for others, provided that the original source and author(s) are credited.</license-p></license></permissions><attrib specific-use="authors">Muhammad Z. Ahmed, Matthew R. Moore, Eric A. Rohrig, Cindy L. McKenzie, Di Liu, Jinian Feng, Benjamin B. Normark, Douglass R. Miller</attrib></supplementary-material></tp:treatment-sec><ref-list><ref id="B20"><mixed-citation xmlns:xlink="http://www.w3.org/1999/xlink" xlink:type="simple"><person-group><name name-style="western"><surname>Howell</surname><given-names>JO</given-names></name></person-group> (<year>1977</year>) <article-title>Description of the first instars of the North American species in the genus <italic><tp:taxon-name><tp:taxon-name-part taxon-name-part-type="genus">Fiorinia</tp:taxon-name-part></tp:taxon-name></italic> (<tp:taxon-name><tp:taxon-name-part taxon-name-part-type="suborder">Homoptera</tp:taxon-name-part></tp:taxon-name>: <tp:taxon-name><tp:taxon-name-part taxon-name-part-type="superfamily">Coccoidea</tp:taxon-name-part></tp:taxon-name>: <tp:taxon-name><tp:taxon-name-part taxon-name-part-type="family">Diaspididae</tp:taxon-name-part></tp:taxon-name>).</article-title><source>Annals of the Entomological Society of America</source><volume>70</volume>: <fpage>829</fpage>–<lpage>836</lpage>. <ext-link xlink:type="simple" ext-link-type="doi" xlink:href="10.11646/zootaxa.1615.1.3">https://doi.org/10.11646/zootaxa.1615.1.3</ext-link></mixed-citation></ref></ref-list></tp:taxon-treatment>
