# Supplementary material for: Taxonomic and identification review of adventive Fiorinia Targioni Tozzetti (Hemiptera, Coccomorpha, Diaspididae) of the United States
Source: Zookeys. 2021 Oct 27;1065:141–203. doi: 10.3897/zookeys.1065.69171 (PMC9616077; doi:10.3897/zookeys.1065.69171)
Supplement: XML Treatment for Fiorinia fioriniae [file zookeys.1065.69171-treatment2.xml]

<!DOCTYPE tp:taxon-treatment
  PUBLIC "-//TaxonX//DTD Taxonomic Treatment Publishing DTD v0 20100105//EN" "tax-treatment-NSO.dtd">
<tp:taxon-treatment xmlns:tp="http://www.plazi.org/taxpub"><tp:treatment-meta><kwd-group><label>Taxon classification</label><kwd>
                <named-content content-type="kingdom">Animalia</named-content>
              </kwd><kwd>
                <named-content content-type="order">Hemiptera</named-content>
              </kwd><kwd>
                <named-content content-type="family">Diaspididae</named-content>
              </kwd></kwd-group><mixed-citation publication-type="journal"><person-group><name><surname>Ahmed</surname><given-names>Muhammad Z.</given-names></name><name><surname>Moore</surname><given-names>Matthew R.</given-names></name><name><surname>Rohrig</surname><given-names>Eric A.</given-names></name><name><surname>McKenzie</surname><given-names>Cindy L.</given-names></name><name><surname>Liu</surname><given-names>Di</given-names></name><name><surname>Feng</surname><given-names>Jinian</given-names></name><name><surname>Normark</surname><given-names>Benjamin B.</given-names></name><name><surname>Miller</surname><given-names>Douglass R.</given-names></name></person-group><article-title>Taxonomic and identification review of adventive <italic><tp:taxon-name><tp:taxon-name-part taxon-name-part-type="genus" reg="Fiorinia">Fiorinia</tp:taxon-name-part></tp:taxon-name></italic> Targioni Tozzetti (<tp:taxon-name><tp:taxon-name-part taxon-name-part-type="order">Hemiptera</tp:taxon-name-part></tp:taxon-name>, <tp:taxon-name><tp:taxon-name-part taxon-name-part-type="above-genus">Coccomorpha</tp:taxon-name-part></tp:taxon-name>, <tp:taxon-name><tp:taxon-name-part taxon-name-part-type="family">Diaspididae</tp:taxon-name-part></tp:taxon-name>) of the United States</article-title><source>Zookeys</source><day>27</day><month>10</month><year>2021</year><volume>1065</volume><fpage>141</fpage><lpage>203</lpage><pub-id pub-id-type="doi">10.3897/zookeys.1065.69171</pub-id></mixed-citation></tp:treatment-meta><tp:nomenclature><tp:taxon-name>
              <object-id xmlns:xlink="http://www.w3.org/1999/xlink" content-type="arpha" xlink:type="simple">31442326-FF12-5C51-95C6-EDF04CAD90C5</object-id>
              <tp:taxon-name-part taxon-name-part-type="genus" reg="Fiorinia">Fiorinia</tp:taxon-name-part>
              <tp:taxon-name-part taxon-name-part-type="species" reg="fioriniae">fioriniae</tp:taxon-name-part>
            </tp:taxon-name><tp:taxon-authority>Targioni Tozzetti, 1867</tp:taxon-authority></tp:nomenclature><tp:treatment-sec sec-type="description" id="SECID0EPRAI"><title>Field characteristics.</title><p>First-instar exuviae overlapping second-instar exuviae. Without indentation formed between attachment of first- and second-instar exuviae. Second-instar exuviae oval, convex marginally; yellow to light brown; longitudinal ridge conspicuous. Posterior end of adult female within second-instar exuviae rounded. Heavily infested leaves with slight white secretion.</p></tp:treatment-sec><tp:treatment-sec sec-type="First-instar nymph" id="SECID0EURAI"><title>First-instar nymph.</title><p>Described in <xref ref-type="bibr" rid="B20">Howell (1977)</xref>.</p></tp:treatment-sec><tp:treatment-sec sec-type="Second-instar female" id="SECID0E5RAI"><title>Second-instar female.</title><p>Median lobes broad, equal to or wider than medial lobule of second lobe, projecting ca. same or slightly less than medial lobule of second lobes. With five pairs of marginal macroducts. Swelling of body margin adjacent to macroduct usually rounded. With four large gland spines on margin of each side of body from abdominal segments II–V; usually without small gland spine on each side of abdominal segment VI; with small gland spines on margin or submargin of abdominal segment I. With three microducts on each side of head. Longitudinal line of microducts present submarginally on venter of abdominal segments II–VI, normally with one microduct on each side of each segment. Cicatrices absent.</p></tp:treatment-sec><tp:treatment-sec sec-type="Second-instar male" id="SECID0EDSAI"><title>Second-instar male.</title><p>Submargin of abdominal segments II–VI with scattered small-sized macroducts, not in clusters; communal ducts absent. Medial longitudinal line of microducts absent. Cluster of small microducts with sclerotized orifice laterad of anterior spiracle absent. Fewer than five gland spines on each side of body between anterior and posterior spiracles. Antennae each with several enlarged setae.</p></tp:treatment-sec><tp:treatment-sec sec-type="notes" id="SECID0EISAI"><title>Notes.</title><p>The single specimen collected with identified adult females of this species is unusual and may not be the second-instar male of this species. U.S. populations of <italic><tp:taxon-name><tp:taxon-name-part taxon-name-part-type="genus" reg="Fiorinia">Fiorinia</tp:taxon-name-part><tp:taxon-name-part taxon-name-part-type="species" reg="fioriniae">fioriniae</tp:taxon-name-part></tp:taxon-name></italic> have been reported to be parthenogenetic (<xref ref-type="bibr" rid="B50">Tippins 1970</xref>), so it is surprising to find a male, although many scale insect species with parthenogenetic populations also have sexual populations (<xref ref-type="bibr" rid="B38">Nur 1990</xref>). The specimen is unusual among second-instar males of <italic><tp:taxon-name><tp:taxon-name-part taxon-name-part-type="genus" reg="Fiorinia">Fiorinia</tp:taxon-name-part></tp:taxon-name></italic> in lacking tight clusters of marginal ducts. There exist a few other species of <italic><tp:taxon-name><tp:taxon-name-part taxon-name-part-type="genus" reg="Fiorinia">Fiorinia</tp:taxon-name-part></tp:taxon-name></italic> with males that similarly lack these ducts, for instance <italic><tp:taxon-name><tp:taxon-name-part taxon-name-part-type="genus" reg="Fiorinia">F.</tp:taxon-name-part><tp:taxon-name-part taxon-name-part-type="species" reg="nachiensis">nachiensis</tp:taxon-name-part></tp:taxon-name></italic> Takahashi of Japan; thus it is plausible that this really is the male of <italic><tp:taxon-name><tp:taxon-name-part taxon-name-part-type="genus" reg="Fiorinia">F.</tp:taxon-name-part><tp:taxon-name-part taxon-name-part-type="species" reg="fioriniae">fioriniae</tp:taxon-name-part></tp:taxon-name></italic>.</p></tp:treatment-sec><tp:treatment-sec sec-type="Florida collection records" id="SECID0EFUAI"><title>Florida collection records.</title><p>Brevard Co., Melbourne, February 22, 1984, on <italic><tp:taxon-name><tp:taxon-name-part taxon-name-part-type="genus" reg="Phoradendron">Phoradendron</tp:taxon-name-part></tp:taxon-name></italic> sp., F.A. Smith (1984-2933, 3014) (2 slides); Brevard Co., Sharpes, January 19, 1972, on <italic><tp:taxon-name><tp:taxon-name-part taxon-name-part-type="genus" reg="Callistemon">Callistemon</tp:taxon-name-part></tp:taxon-name></italic> sp., H.C. Levan (1972-005–008) (4 slides); Broward Co., Dania, January 4, 1966, on <italic><tp:taxon-name><tp:taxon-name-part taxon-name-part-type="genus" reg="Howea">Howea</tp:taxon-name-part></tp:taxon-name></italic> sp., J.W. Shirah (1966-7369); Broward Co., Dania, June 26, 1981, on <italic><tp:taxon-name><tp:taxon-name-part taxon-name-part-type="genus" reg="Mangifera">Mangifera</tp:taxon-name-part><tp:taxon-name-part taxon-name-part-type="species" reg="indica">indica</tp:taxon-name-part></tp:taxon-name></italic>, M. McDonald (1981-1606) (2 slides); Broward Co., Dania, August 24, 2011, on <italic><tp:taxon-name><tp:taxon-name-part taxon-name-part-type="genus" reg="Persea">Persea</tp:taxon-name-part></tp:taxon-name></italic> sp., G. Azone (2011-5990); Broward Co., Davie, April 3, 1962, on <italic><tp:taxon-name><tp:taxon-name-part taxon-name-part-type="genus" reg="Ilex">Ilex</tp:taxon-name-part></tp:taxon-name></italic> sp., D.P. McLean (1962-2896) (2 slides); Broward Co., Davie, October 12, 1978, on <italic><tp:taxon-name><tp:taxon-name-part taxon-name-part-type="genus" reg="Camellia">Camellia</tp:taxon-name-part></tp:taxon-name></italic> sp., R. Gaskalla (1978-2879) (2 slides); Broward Co., Coral Springs, October 5, 2011, on <italic><tp:taxon-name><tp:taxon-name-part taxon-name-part-type="genus" reg="Persea">Persea</tp:taxon-name-part><tp:taxon-name-part taxon-name-part-type="species" reg="americana">americana</tp:taxon-name-part></tp:taxon-name></italic>, L. Charlton (2011-7789) (2 slides); Broward Co., Fort Lauderdale, February 5, 1968, on <italic><tp:taxon-name><tp:taxon-name-part taxon-name-part-type="genus" reg="Callistemon">Callistemon</tp:taxon-name-part></tp:taxon-name></italic> sp., D.C. Clinton (1968-2883) (2 slides); Broward Co., Fort Lauderdale, February 6, 1970, on <italic><tp:taxon-name><tp:taxon-name-part taxon-name-part-type="genus" reg="Callistemon">Callistemon</tp:taxon-name-part></tp:taxon-name></italic> sp., D.C. Clinton (1970-2878) (2 slides); Broward Co., Fort Lauderdale, May 2, 1974, on <italic><tp:taxon-name><tp:taxon-name-part taxon-name-part-type="genus" reg="Sabal">Sabal</tp:taxon-name-part></tp:taxon-name></italic> sp., J.A. Reinert (1974-2915) (2 slides); Broward Co., Fort Lauderdale, November 13, 1979, on <italic><tp:taxon-name><tp:taxon-name-part taxon-name-part-type="genus" reg="Callistemon">Callistemon</tp:taxon-name-part><tp:taxon-name-part taxon-name-part-type="species" reg="citernus">citernus</tp:taxon-name-part></tp:taxon-name></italic>, K. Tyson (1979-7500) (2 slides); Broward Co., Fort Lauderdale, February 25, 1988, on <italic><tp:taxon-name><tp:taxon-name-part taxon-name-part-type="genus" reg="Howea">Howea</tp:taxon-name-part><tp:taxon-name-part taxon-name-part-type="species" reg="forsteriana">forsteriana</tp:taxon-name-part></tp:taxon-name></italic>, J. McCluskie (1985-2925) (2 slides); Broward Co., Fort Lauderdale, February 25, 1988, on <italic><tp:taxon-name><tp:taxon-name-part taxon-name-part-type="genus" reg="Manilkara">Manilkara</tp:taxon-name-part><tp:taxon-name-part taxon-name-part-type="species" reg="roxburghiana">roxburghiana</tp:taxon-name-part></tp:taxon-name></italic>, J. Hickey (1988-005); Broward Co., Fort Lauderdale, January 8, 1984, on <italic><tp:taxon-name><tp:taxon-name-part taxon-name-part-type="genus" reg="Manilkara">Manilkara</tp:taxon-name-part><tp:taxon-name-part taxon-name-part-type="species" reg="roxburghiana">roxburghiana</tp:taxon-name-part></tp:taxon-name></italic>, J. Hickey (1984-3287) (3 slides); Broward Co., Fort Lauderdale, December 26, 2003, on <italic><tp:taxon-name><tp:taxon-name-part taxon-name-part-type="genus" reg="Leucospermum">Leucospermum</tp:taxon-name-part></tp:taxon-name></italic> sp., G. Farina (2003-6693); Broward Co., Fort Lauderdale, June 4, 2004, on <italic><tp:taxon-name><tp:taxon-name-part taxon-name-part-type="genus" reg="Laurus">Laurus</tp:taxon-name-part><tp:taxon-name-part taxon-name-part-type="species" reg="nobilis">nobilis</tp:taxon-name-part></tp:taxon-name></italic>, F.W. Howard (2004-4142) (3 slides); Broward Co., Hollywood, February 19, 1979, on <italic><tp:taxon-name><tp:taxon-name-part taxon-name-part-type="genus" reg="Persea">Persea</tp:taxon-name-part><tp:taxon-name-part taxon-name-part-type="species" reg="americana">americana</tp:taxon-name-part></tp:taxon-name></italic>, R. Gaskalla (1978-3264) (2 slides); Broward Co., Hollywood, June 1986, on <italic><tp:taxon-name><tp:taxon-name-part taxon-name-part-type="genus" reg="Howea">Howea</tp:taxon-name-part><tp:taxon-name-part taxon-name-part-type="species" reg="forsteriana">forsteriana</tp:taxon-name-part></tp:taxon-name></italic>, D. Fenster (1986-008) (3 slides); Broward Co., Hollywood, December 5, 1997, on <italic><tp:taxon-name><tp:taxon-name-part taxon-name-part-type="genus" reg="Ravenea">Ravenea</tp:taxon-name-part><tp:taxon-name-part taxon-name-part-type="species" reg="rivularis">rivularis</tp:taxon-name-part></tp:taxon-name></italic>, M.S. Quintanilla (1997-2912) (3 slides); Broward Co., North Lauderdale, May 28, 1981, on <italic><tp:taxon-name><tp:taxon-name-part taxon-name-part-type="genus" reg="Dicytosperma">Dicytosperma</tp:taxon-name-part><tp:taxon-name-part taxon-name-part-type="species" reg="album">album</tp:taxon-name-part></tp:taxon-name></italic>, D. Clinton and J. Aubry (1981-2895, 2904) (2 slides); Broward Co., Tamarac, March 21, 2012, on <italic><tp:taxon-name><tp:taxon-name-part taxon-name-part-type="genus" reg="Persea">Persea</tp:taxon-name-part><tp:taxon-name-part taxon-name-part-type="species" reg="americana">americana</tp:taxon-name-part></tp:taxon-name></italic>, C. Millan (2012-1986); Broward Co., on unknown host, June 4, 2004, on <italic><tp:taxon-name><tp:taxon-name-part taxon-name-part-type="genus" reg="Laurus">Laurus</tp:taxon-name-part><tp:taxon-name-part taxon-name-part-type="species" reg="nobilis">nobilis</tp:taxon-name-part></tp:taxon-name></italic>, F.W. Howard (2004-4142-301); Charlotte Co., Punta Gorda, August 9, 2007, on <italic><tp:taxon-name><tp:taxon-name-part taxon-name-part-type="genus" reg="Camellia">Camellia</tp:taxon-name-part><tp:taxon-name-part taxon-name-part-type="species" reg="japonica">japonica</tp:taxon-name-part></tp:taxon-name></italic>, D. Renz (2007-5759); Collier Co., Naples, August 28, 2013, on <tp:taxon-name><tp:taxon-name-part taxon-name-part-type="family">Palmae</tp:taxon-name-part></tp:taxon-name>, R. Nanneman (2013-6323); Duval Co., Nocatee, April 4, 1978, on <italic><tp:taxon-name><tp:taxon-name-part taxon-name-part-type="genus" reg="Persea">Persea</tp:taxon-name-part><tp:taxon-name-part taxon-name-part-type="species" reg="americana">americana</tp:taxon-name-part></tp:taxon-name></italic>, L.J. Chambliss (1978-3288) (2 slides); Escambia Co., Pensacola, November 3, 1988, on <italic><tp:taxon-name><tp:taxon-name-part taxon-name-part-type="genus" reg="Prunus">Prunus</tp:taxon-name-part><tp:taxon-name-part taxon-name-part-type="species" reg="angustifolia">angustifolia</tp:taxon-name-part></tp:taxon-name></italic>, G. Corbitt and R. Burns (1988-2899); Glades Co., Moore Haven, October 4, 2006, on <italic><tp:taxon-name><tp:taxon-name-part taxon-name-part-type="genus" reg="Celtis">Celtis</tp:taxon-name-part><tp:taxon-name-part taxon-name-part-type="species" reg="laevigata">laevigata</tp:taxon-name-part></tp:taxon-name></italic>, L. Richards (2006-7213); Hendry Co., Devils Garden, November 20, 2014, on <italic><tp:taxon-name><tp:taxon-name-part taxon-name-part-type="genus" reg="Persea">Persea</tp:taxon-name-part><tp:taxon-name-part taxon-name-part-type="species" reg="palustris">palustris</tp:taxon-name-part></tp:taxon-name></italic>, M. Terrell (2014-788) (2 slides); Highlands Co., April 28, 1975, on <italic><tp:taxon-name><tp:taxon-name-part taxon-name-part-type="genus" reg="Camellia">Camellia</tp:taxon-name-part></tp:taxon-name></italic> sp., R.F. Denno, J.A. Davidson, D.R. Miller (1975-2886); Highlands Co., on unknown host, July 24, 1987 on <italic><tp:taxon-name><tp:taxon-name-part taxon-name-part-type="genus" reg="Persea">Persea</tp:taxon-name-part><tp:taxon-name-part taxon-name-part-type="species" reg="borbonia">borbonia</tp:taxon-name-part></tp:taxon-name></italic>, R. Payne (1987-2988) (2 slides); Highlands Co., Lake Placid, November 1970, on <italic><tp:taxon-name><tp:taxon-name-part taxon-name-part-type="genus" reg="Camellia">Camellia</tp:taxon-name-part></tp:taxon-name></italic> sp. J.A. Weidhaas (1970-3265, 3854) (2 slides); Hillsborough Co., Sun City, November 14, 1994, on <italic><tp:taxon-name><tp:taxon-name-part taxon-name-part-type="genus" reg="Phoradendron">Phoradendron</tp:taxon-name-part><tp:taxon-name-part taxon-name-part-type="species" reg="leucarpum">leucarpum</tp:taxon-name-part></tp:taxon-name></italic>, M. Runnals (1994-2918, 3924) (2 slides); Hillsborough Co., Tampa, April 10, 1964, on <italic><tp:taxon-name><tp:taxon-name-part taxon-name-part-type="genus" reg="Sabal">Sabal</tp:taxon-name-part></tp:taxon-name></italic> sp., S.A. Fuller (1964-2901); Hillsborough Co., Tampa, March 25, 1983, on <italic><tp:taxon-name><tp:taxon-name-part taxon-name-part-type="genus" reg="Hedera">Hedera</tp:taxon-name-part></tp:taxon-name></italic> sp., E.R. Simmons (1983-2998, 3943) (2 slides); Miami-Dade Co., Homestead, June 9, 1979, on <italic><tp:taxon-name><tp:taxon-name-part taxon-name-part-type="genus" reg="Manilkara">Manilkara</tp:taxon-name-part><tp:taxon-name-part taxon-name-part-type="species" reg="roxburghiana">roxburghiana</tp:taxon-name-part></tp:taxon-name></italic>, P. Chobrda (1979-011); Indian River Co., Vero Beach, December 16, 1970, on <italic><tp:taxon-name><tp:taxon-name-part taxon-name-part-type="genus" reg="Callistemon">Callistemon</tp:taxon-name-part></tp:taxon-name></italic> sp., R.H. Kendrick (1970-012–016) (5 slides); Lake Co., Tavares, September 9, 2012, on <italic><tp:taxon-name><tp:taxon-name-part taxon-name-part-type="genus" reg="Hedera">Hedera</tp:taxon-name-part></tp:taxon-name></italic> sp., M. Sellers (2012-6901); Lee Co., Sanibel Island, April 4, 1978, on <italic><tp:taxon-name><tp:taxon-name-part taxon-name-part-type="genus" reg="Zamia">Zamia</tp:taxon-name-part></tp:taxon-name></italic> sp., R. Driggers (1978-2936); Leon Co., Tallahassee, February 3, 1916, on <italic><tp:taxon-name><tp:taxon-name-part taxon-name-part-type="genus" reg="Camellia">Camellia</tp:taxon-name-part></tp:taxon-name></italic> sp. A.C.M. (1916-017); Leon Co., Tallahassee, February 3, 1916, on <italic><tp:taxon-name><tp:taxon-name-part taxon-name-part-type="genus" reg="Camellia">Camellia</tp:taxon-name-part></tp:taxon-name></italic> sp., A.C.M. (1916-2850) (4 slides); Leon Co., Tallahassee, October 31, 1919, on <italic><tp:taxon-name><tp:taxon-name-part taxon-name-part-type="genus" reg="Camellia">Camellia</tp:taxon-name-part></tp:taxon-name></italic> sp., P.F. Robertson (1919-021); Levy Co., Bronson, January 4, 2011, on <italic><tp:taxon-name><tp:taxon-name-part taxon-name-part-type="genus" reg="Camellia">Camellia</tp:taxon-name-part></tp:taxon-name></italic> sp., W. Bailey (2011-29); Lucie Co., Fort Pierce, January 16, 1980, on <italic><tp:taxon-name><tp:taxon-name-part taxon-name-part-type="genus" reg="Dracaena">Dracaena</tp:taxon-name-part></tp:taxon-name></italic> sp., E.W. Campbell (1980-2944); Lucie Co., Lakewood Park, July 16, 1980, on <italic><tp:taxon-name><tp:taxon-name-part taxon-name-part-type="genus" reg="Acoelorrhaphe">Acoelorrhaphe</tp:taxon-name-part><tp:taxon-name-part taxon-name-part-type="species" reg="wrightii">wrightii</tp:taxon-name-part></tp:taxon-name></italic>, E.W. Campbell (1980-483, 2937) (2 slides); Madison Co., Greenville, March 12, 1993, <italic><tp:taxon-name><tp:taxon-name-part taxon-name-part-type="genus" reg="Ilex">Ilex</tp:taxon-name-part></tp:taxon-name></italic> sp., F. Bennett (1993-2903); Manatee Co., Oneco, December 17, 1987, on <italic><tp:taxon-name><tp:taxon-name-part taxon-name-part-type="genus" reg="Callistemon">Callistemon</tp:taxon-name-part></tp:taxon-name></italic> sp., A. Waters (1987-014); Manatee Co., Snead Island, April 3, 1991, on <italic><tp:taxon-name><tp:taxon-name-part taxon-name-part-type="genus" reg="Schinus">Schinus</tp:taxon-name-part></tp:taxon-name></italic> sp., Runnals M. (1991-2922); Manatee Co., Snead Island, April 3, 1991, on <italic><tp:taxon-name><tp:taxon-name-part taxon-name-part-type="genus" reg="Schinus">Schinus</tp:taxon-name-part></tp:taxon-name></italic> sp. Runnals M. (1991-006–007) (2 slides); Marion Co., Weirsdale, December 22, 1985, on <italic><tp:taxon-name><tp:taxon-name-part taxon-name-part-type="genus" reg="Hedera">Hedera</tp:taxon-name-part><tp:taxon-name-part taxon-name-part-type="species" reg="canarensis">canarensis</tp:taxon-name-part></tp:taxon-name></italic>, F.J. McHenry (1985-2832, 2894) (2 slides); Martin Co., Hobe Sound, April 21, 1980, on <italic><tp:taxon-name><tp:taxon-name-part taxon-name-part-type="genus" reg="Persea">Persea</tp:taxon-name-part><tp:taxon-name-part taxon-name-part-type="species" reg="americana">americana</tp:taxon-name-part></tp:taxon-name></italic>, E.W. Campbell (1980-2959); Martin Co., Hobe Sound, June 9, 1981, on <italic><tp:taxon-name><tp:taxon-name-part taxon-name-part-type="genus" reg="Callistemon">Callistemon</tp:taxon-name-part><tp:taxon-name-part taxon-name-part-type="species" reg="viminalis">viminalis</tp:taxon-name-part></tp:taxon-name></italic>, S. Hakala (1981-418); Martin Co., Jensen Beach, September 27, 1978, on <italic><tp:taxon-name><tp:taxon-name-part taxon-name-part-type="genus" reg="Dictyosperma">Dictyosperma</tp:taxon-name-part></tp:taxon-name></italic> sp., E.W. Campbell (1978-7502) (2 slides); Martin Co., Palm City, February 8, 2012, on <italic><tp:taxon-name><tp:taxon-name-part taxon-name-part-type="genus" reg="Magnolia">Magnolia</tp:taxon-name-part><tp:taxon-name-part taxon-name-part-type="species" reg="virginiana">virginiana</tp:taxon-name-part></tp:taxon-name></italic>, L. West (2012-833) (2 slides); Martin Co., Palm City, October 17, 2012, on <italic><tp:taxon-name><tp:taxon-name-part taxon-name-part-type="genus" reg="Persea">Persea</tp:taxon-name-part><tp:taxon-name-part taxon-name-part-type="species" reg="palustris">palustris</tp:taxon-name-part></tp:taxon-name></italic>, L. West (2012-7964) (2 slides); Martin Co., Palm City, September 1, 1977, on <italic><tp:taxon-name><tp:taxon-name-part taxon-name-part-type="genus" reg="Magnolia">Magnolia</tp:taxon-name-part></tp:taxon-name></italic> sp., E.W. Campbell (1977-2890, 2884) (2 slides); Martin Co., Stuart, January 31, 1978, on <italic><tp:taxon-name><tp:taxon-name-part taxon-name-part-type="genus" reg="Eugenia">Eugenia</tp:taxon-name-part></tp:taxon-name></italic> sp., E.W. Campbell (1978-0955, 3283) (2 slides); Martin Co., Stuart, November 17, 1978, on <italic><tp:taxon-name><tp:taxon-name-part taxon-name-part-type="genus" reg="Myrica">Myrica</tp:taxon-name-part></tp:taxon-name></italic> sp., E.W. Campbell (1978-021); Miami-Dade Co., Big Cypress National Preserve, February 16, 1978, on <italic><tp:taxon-name><tp:taxon-name-part taxon-name-part-type="genus" reg="Magnolia">Magnolia</tp:taxon-name-part></tp:taxon-name></italic> sp., A. Harmon and D. Martinelli (1978-2910); Miami-Dade Co., Big Cypress National Preserve, February 16, 1978, on <italic><tp:taxon-name><tp:taxon-name-part taxon-name-part-type="genus" reg="Magnolia">Magnolia</tp:taxon-name-part><tp:taxon-name-part taxon-name-part-type="species" reg="virginiana">virginiana</tp:taxon-name-part></tp:taxon-name></italic>, A. Hamon and D. Martinelli (1978-006–007) (2 slides); Miami-Dade Co., Coral Gables, August 13, 2010, on <italic><tp:taxon-name><tp:taxon-name-part taxon-name-part-type="genus" reg="Gymnanthes">Gymnanthes</tp:taxon-name-part><tp:taxon-name-part taxon-name-part-type="species" reg="lucida">lucida</tp:taxon-name-part></tp:taxon-name></italic>, K. Griffiths (2010-4926); Miami-Dade Co., Florida City, November 19, 1986, on <italic><tp:taxon-name><tp:taxon-name-part taxon-name-part-type="genus" reg="Mimusops">Mimusops</tp:taxon-name-part><tp:taxon-name-part taxon-name-part-type="species" reg="roxburghiana">roxburghiana</tp:taxon-name-part></tp:taxon-name></italic>, L.D. Howerton (1986-962); Miami-Dade Co., Florida City, November 19, 1986, on <italic><tp:taxon-name><tp:taxon-name-part taxon-name-part-type="genus" reg="Mimusops">Mimusops</tp:taxon-name-part><tp:taxon-name-part taxon-name-part-type="species" reg="roxburghiana">roxburghiana</tp:taxon-name-part></tp:taxon-name></italic>, L.D. Howerton (1986-2914, 2980) (2 slides); Miami-Dade Co., Hialeah, March 28, 1979, on <italic><tp:taxon-name><tp:taxon-name-part taxon-name-part-type="genus" reg="Callistemon">Callistemon</tp:taxon-name-part><tp:taxon-name-part taxon-name-part-type="species" reg="viminalis">viminalis</tp:taxon-name-part></tp:taxon-name></italic>, D. Stocks (1979-3382, 3869) (2 slides); Miami-Dade Co., Hialeah, January 1, 1980, on <italic><tp:taxon-name><tp:taxon-name-part taxon-name-part-type="genus" reg="Callistemon">Callistemon</tp:taxon-name-part></tp:taxon-name></italic> sp., D. Stocks and W. James (1980-2952); Miami-Dade Co., Homestead, January 24, 1962, on <italic><tp:taxon-name><tp:taxon-name-part taxon-name-part-type="genus" reg="Macadamia">Macadamia</tp:taxon-name-part></tp:taxon-name></italic> sp., R.J. McMillan (1962-3276) (2 slides); Miami-Dade Co., Homestead, October 16, 1962, on <italic><tp:taxon-name><tp:taxon-name-part taxon-name-part-type="genus" reg="Melaleuca">Melaleuca</tp:taxon-name-part></tp:taxon-name></italic> sp., J.H. Knowles (1962-2897) (2 slides); Miami-Dade Co., Homestead, February 2, 1969, on <italic><tp:taxon-name><tp:taxon-name-part taxon-name-part-type="genus" reg="Persea">Persea</tp:taxon-name-part></tp:taxon-name></italic> sp., D.O. Wolfenbarger (1969-491) (2 slides); Miami-Dade Co., Homestead, March 28, 1969, on <italic><tp:taxon-name><tp:taxon-name-part taxon-name-part-type="genus" reg="Persea">Persea</tp:taxon-name-part></tp:taxon-name></italic> sp. D.O. Wolfenbarger (1969-026–031) (4 slides); Miami-Dade Co., Homestead, February 2, 1978, on <italic><tp:taxon-name><tp:taxon-name-part taxon-name-part-type="genus" reg="Hedera">Hedera</tp:taxon-name-part></tp:taxon-name></italic> sp., W.E. Wyles (1978-488); Miami-Dade Co., Homestead, February 27, 1978, on <italic><tp:taxon-name><tp:taxon-name-part taxon-name-part-type="genus" reg="Hedera">Hedera</tp:taxon-name-part></tp:taxon-name></italic> sp., W.E. Wyles (1978-7522) (5 slides); Miami-Dade Co., Homestead, June 8, 1979, on <italic><tp:taxon-name><tp:taxon-name-part taxon-name-part-type="genus" reg="Manilkara">Manilkara</tp:taxon-name-part><tp:taxon-name-part taxon-name-part-type="species" reg="roxburghiana">roxburghiana</tp:taxon-name-part></tp:taxon-name></italic>, P. Chobrda (1979-0146) (4 slides); Miami-Dade Co., Homestead October 3, 1979, on <italic><tp:taxon-name><tp:taxon-name-part taxon-name-part-type="genus" reg="Persea">Persea</tp:taxon-name-part><tp:taxon-name-part taxon-name-part-type="species" reg="americana">americana</tp:taxon-name-part></tp:taxon-name></italic>, W.E. Wyles (1979-2928); Miami-Dade Co., Homestead, September 11, 2007, on <italic><tp:taxon-name><tp:taxon-name-part taxon-name-part-type="genus" reg="Persea">Persea</tp:taxon-name-part><tp:taxon-name-part taxon-name-part-type="species" reg="americana">americana</tp:taxon-name-part></tp:taxon-name></italic>, B. Saunders (2007-6958); Miami-Dade Co., Homestead, July 31, 2018, on <italic><tp:taxon-name><tp:taxon-name-part taxon-name-part-type="genus" reg="Gymnanthes">Gymnanthes</tp:taxon-name-part><tp:taxon-name-part taxon-name-part-type="species" reg="lucida">lucida</tp:taxon-name-part></tp:taxon-name></italic>, W. Mazuk (2018-4092) (2 slides); Miami-Dade Co., Kendall, February 24, 1989, on <italic><tp:taxon-name><tp:taxon-name-part taxon-name-part-type="genus" reg="Camellia">Camellia</tp:taxon-name-part></tp:taxon-name></italic> sp., W. Francillon (1989-2855) (2 slides); Miami-Dade Co., Miami, April 22, 1966, on <italic><tp:taxon-name><tp:taxon-name-part taxon-name-part-type="genus" reg="Chamaedora">Chamaedora</tp:taxon-name-part></tp:taxon-name></italic> sp., C.F. Dowling (1966-2876) (2 slides); Miami-Dade Co., Miami, June 6, 1967, on <italic><tp:taxon-name><tp:taxon-name-part taxon-name-part-type="genus" reg="Chamaerops">Chamaerops</tp:taxon-name-part></tp:taxon-name></italic> sp., J.S. Sloan (1967-2907) (2 slides); Miami-Dade Co., Miami, October 26, 1967 on <italic><tp:taxon-name><tp:taxon-name-part taxon-name-part-type="genus" reg="Callistemon">Callistemon</tp:taxon-name-part><tp:taxon-name-part taxon-name-part-type="species" reg="viminalis">viminalis</tp:taxon-name-part></tp:taxon-name></italic>, J.F. Dillon (1967-3305) (2 slides); Miami-Dade Co., Miami, October 26, 1967, on <italic><tp:taxon-name><tp:taxon-name-part taxon-name-part-type="genus" reg="Callistemon">Callistemon</tp:taxon-name-part><tp:taxon-name-part taxon-name-part-type="species" reg="viminalis">viminalis</tp:taxon-name-part></tp:taxon-name></italic>, J.F. Dillon (1967-038); Miami-Dade Co., Miami, March 3, 1969, on <italic><tp:taxon-name><tp:taxon-name-part taxon-name-part-type="genus" reg="Howea">Howea</tp:taxon-name-part></tp:taxon-name></italic> sp., J.F. Dillon (1969-493, 3060) (2 slides); Miami-Dade Co., Miami, March 7, 1969, on <italic><tp:taxon-name><tp:taxon-name-part taxon-name-part-type="genus" reg="Howea">Howea</tp:taxon-name-part></tp:taxon-name></italic> sp., J.F. Dillon (1969-3267) (4 slides); Miami-Dade Co., Miami, September 5, 1969, on <italic><tp:taxon-name><tp:taxon-name-part taxon-name-part-type="genus" reg="Macadamia">Macadamia</tp:taxon-name-part><tp:taxon-name-part taxon-name-part-type="species" reg="ternifolia">ternifolia</tp:taxon-name-part></tp:taxon-name></italic>, J.F. Dillon (1969-045–047) (3 slides); Miami-Dade Co., Miami, January 22, 1975, on <italic><tp:taxon-name><tp:taxon-name-part taxon-name-part-type="genus" reg="Callistemon">Callistemon</tp:taxon-name-part><tp:taxon-name-part taxon-name-part-type="species" reg="viminalis">viminalis</tp:taxon-name-part></tp:taxon-name></italic>, D. Sager (1975-2885) (3 slides); Miami-Dade Co., Miami, July 27, 1978, on <italic><tp:taxon-name><tp:taxon-name-part taxon-name-part-type="genus" reg="Mangifera">Mangifera</tp:taxon-name-part></tp:taxon-name></italic> sp., M. Corman (1978-3308) (2 slides); Miami-Dade Co., Miami, April 5, 1979, on <italic><tp:taxon-name><tp:taxon-name-part taxon-name-part-type="genus" reg="Kigelia">Kigelia</tp:taxon-name-part><tp:taxon-name-part taxon-name-part-type="species" reg="pinnata">pinnata</tp:taxon-name-part></tp:taxon-name></italic>, P. Chobrda (1979-2913); Miami-Dade Co., Miami, November 5, 1979, on <italic><tp:taxon-name><tp:taxon-name-part taxon-name-part-type="genus" reg="Callistemon">Callistemon</tp:taxon-name-part></tp:taxon-name></italic> sp., H. VonWald (1979-3003); Miami-Dade Co., Miami, April 1, 1980, on <italic><tp:taxon-name><tp:taxon-name-part taxon-name-part-type="genus" reg="Callistemon">Callistemon</tp:taxon-name-part><tp:taxon-name-part taxon-name-part-type="species" reg="viminalis">viminalis</tp:taxon-name-part></tp:taxon-name></italic>, G. Webster and E. Pena (1980-014); Miami-Dade Co., Miami, April 1, 1980, on <italic><tp:taxon-name><tp:taxon-name-part taxon-name-part-type="genus" reg="Callistemon">Callistemon</tp:taxon-name-part><tp:taxon-name-part taxon-name-part-type="species" reg="viminalis">viminalis</tp:taxon-name-part></tp:taxon-name></italic>, G. Webster and E. Pena (1980-2881); Miami-Dade Co., Miami, April 2, 1980, on <italic><tp:taxon-name><tp:taxon-name-part taxon-name-part-type="genus" reg="Santalum">Santalum</tp:taxon-name-part><tp:taxon-name-part taxon-name-part-type="species" reg="album">album</tp:taxon-name-part></tp:taxon-name></italic>, H. Von Wald and C. Dowling (1980-2935) (2 slides); Miami-Dade Co., Miami, April 3, 1981, on <italic><tp:taxon-name><tp:taxon-name-part taxon-name-part-type="genus" reg="Persea">Persea</tp:taxon-name-part><tp:taxon-name-part taxon-name-part-type="species" reg="americana">americana</tp:taxon-name-part></tp:taxon-name></italic>, K. Martin (1981-016 –020) (5 slides); Miami-Dade Co., Miami, March 3, 1981, on <italic><tp:taxon-name><tp:taxon-name-part taxon-name-part-type="genus" reg="Macadamia">Macadamia</tp:taxon-name-part><tp:taxon-name-part taxon-name-part-type="species" reg="ternifolia">ternifolia</tp:taxon-name-part></tp:taxon-name></italic>, W. James (1981-2934) (2 slides); Miami-Dade Co., Miami, March 25, 1981, on <italic><tp:taxon-name><tp:taxon-name-part taxon-name-part-type="genus" reg="Macadamia">Macadamia</tp:taxon-name-part><tp:taxon-name-part taxon-name-part-type="species" reg="ternifolia">ternifolia</tp:taxon-name-part></tp:taxon-name></italic>, W. James (1981-2984); Miami-Dade Co., Miami, February 10, 1982, on <italic><tp:taxon-name><tp:taxon-name-part taxon-name-part-type="genus" reg="Diospyros">Diospyros</tp:taxon-name-part><tp:taxon-name-part taxon-name-part-type="species" reg="lotus">lotus</tp:taxon-name-part></tp:taxon-name></italic>, H. VonWald (1982-017–019) (3 slides); Miami-Dade Co., Miami, April 8, 1982, on <italic><tp:taxon-name><tp:taxon-name-part taxon-name-part-type="genus" reg="Eucalyptus">Eucalyptus</tp:taxon-name-part></tp:taxon-name></italic> sp., P. Perun (1982-223, 2853) (2 slides); Miami-Dade Co., Miami, April 8, 1982, on <italic><tp:taxon-name><tp:taxon-name-part taxon-name-part-type="genus" reg="Eucalyptus">Eucalyptus</tp:taxon-name-part></tp:taxon-name></italic> sp., P. Perun (1982-2853); Miami-Dade Co., Miami, November 15, 1985, on <italic><tp:taxon-name><tp:taxon-name-part taxon-name-part-type="genus" reg="Howea">Howea</tp:taxon-name-part><tp:taxon-name-part taxon-name-part-type="species" reg="forsteriana">forsteriana</tp:taxon-name-part></tp:taxon-name></italic>, D. Chalot (1985-3009) (2 slides); Miami-Dade Co., Miami, September 19, 29, 1986, on <italic><tp:taxon-name><tp:taxon-name-part taxon-name-part-type="genus" reg="Persea">Persea</tp:taxon-name-part><tp:taxon-name-part taxon-name-part-type="species" reg="americana">americana</tp:taxon-name-part></tp:taxon-name></italic>, D. Storch (1986-021–023, 3091) (3 slides); Miami-Dade Co., Miami, January 17, 2001, <italic><tp:taxon-name><tp:taxon-name-part taxon-name-part-type="genus" reg="Manilkara">Manilkara</tp:taxon-name-part><tp:taxon-name-part taxon-name-part-type="species" reg="roxburghiana">roxburghiana</tp:taxon-name-part></tp:taxon-name></italic>, E. Putland (2001-189) (2 slides); Miami-Dade Co., Miami, March 14, 2002, on <italic><tp:taxon-name><tp:taxon-name-part taxon-name-part-type="genus" reg="Persea">Persea</tp:taxon-name-part><tp:taxon-name-part taxon-name-part-type="species" reg="americana">americana</tp:taxon-name-part></tp:taxon-name></italic>, L. Davis (2002-870); Miami-Dade Co., Miami, August 14, 2007, on <italic><tp:taxon-name><tp:taxon-name-part taxon-name-part-type="genus" reg="Manilkara">Manilkara</tp:taxon-name-part><tp:taxon-name-part taxon-name-part-type="species" reg="roxburghiana">roxburghiana</tp:taxon-name-part></tp:taxon-name></italic>, O. Garcia (2002-5912); Miami-Dade Co., Miami, May 11, 2012, on <italic><tp:taxon-name><tp:taxon-name-part taxon-name-part-type="genus" reg="Laurus">Laurus</tp:taxon-name-part><tp:taxon-name-part taxon-name-part-type="species" reg="nobilis">nobilis</tp:taxon-name-part></tp:taxon-name></italic>, M. Figueroa (2012-3720) (2 slides); Miami-Dade Co., North Beach, January 20, 1981, on <italic><tp:taxon-name><tp:taxon-name-part taxon-name-part-type="genus" reg="Amyris">Amyris</tp:taxon-name-part><tp:taxon-name-part taxon-name-part-type="species" reg="elemfera">elemfera</tp:taxon-name-part></tp:taxon-name></italic>, E.W. Campbell and R. Kendrick (1981-2947) (2 slides); Miami-Dade Co., Opa Locka, October 5, 1977, on <italic><tp:taxon-name><tp:taxon-name-part taxon-name-part-type="genus" reg="Callistemon">Callistemon</tp:taxon-name-part></tp:taxon-name></italic> sp., M. Corman (1977-3268, 3278) (2 slides); Miami-Dade Co., Opa Locka, May 22, 1978, on <italic><tp:taxon-name><tp:taxon-name-part taxon-name-part-type="genus" reg="Persea">Persea</tp:taxon-name-part><tp:taxon-name-part taxon-name-part-type="species" reg="americana">americana</tp:taxon-name-part></tp:taxon-name></italic>, J. Hilderbrandt (1978-3313) (2 slides); Miami-Dade Co., West Miami, November 22, 1977, on <italic><tp:taxon-name><tp:taxon-name-part taxon-name-part-type="genus" reg="Camellia">Camellia</tp:taxon-name-part></tp:taxon-name></italic> sp., D. Martinelli (1977-2888, 2898) (2 slides); Monroe Co., Little Torch Key, April 10, 2018, on <italic><tp:taxon-name><tp:taxon-name-part taxon-name-part-type="genus" reg="Bidens">Bidens</tp:taxon-name-part><tp:taxon-name-part taxon-name-part-type="species" reg="alba">alba</tp:taxon-name-part></tp:taxon-name></italic>, P. Corogin, J. Hayden, E. Talamas, B. Danner, J. Farnum (2018-1780); Orange Co., Apopka, Jan 10, 2001, on <italic><tp:taxon-name><tp:taxon-name-part taxon-name-part-type="genus" reg="Ravenea">Ravenea</tp:taxon-name-part><tp:taxon-name-part taxon-name-part-type="species" reg="rivularis">rivularis</tp:taxon-name-part></tp:taxon-name></italic>, K. Gonzalez (2001-116) (2 slides); Orange Co., Belle Isle, January 20, 2006, on <italic><tp:taxon-name><tp:taxon-name-part taxon-name-part-type="genus" reg="Garcinia">Garcinia</tp:taxon-name-part><tp:taxon-name-part taxon-name-part-type="species" reg="livingstonei">livingstonei</tp:taxon-name-part></tp:taxon-name></italic>, T. Williams (2006-268); Orange Co., Orlando, February 2013, on <tp:taxon-name><tp:taxon-name-part taxon-name-part-type="family">Theaceae</tp:taxon-name-part></tp:taxon-name>, A. Puppelo (2013-1127); Orange Co., Orlando, May 27, 2008, on <italic><tp:taxon-name><tp:taxon-name-part taxon-name-part-type="genus" reg="Magnolia">Magnolia</tp:taxon-name-part><tp:taxon-name-part taxon-name-part-type="species" reg="virginiana">virginiana</tp:taxon-name-part></tp:taxon-name></italic>, A. Puppelo (2008-3337); Orange Co., Winter Garden, October 31, 2008, on <italic><tp:taxon-name><tp:taxon-name-part taxon-name-part-type="genus" reg="Machilus">Machilus</tp:taxon-name-part><tp:taxon-name-part taxon-name-part-type="species" reg="thunbergii">thunbergii</tp:taxon-name-part></tp:taxon-name></italic>, G. Warden (2008-7478); Orange Co., Zellwood, March 7, 2019, <italic><tp:taxon-name><tp:taxon-name-part taxon-name-part-type="genus" reg="Laurus">Laurus</tp:taxon-name-part><tp:taxon-name-part taxon-name-part-type="species" reg="nobilis">nobilis</tp:taxon-name-part></tp:taxon-name></italic>, K. Gonzalez (2019-1006) (2 slides); Palm Beach Co., Boca Raton, May 19, 1982, on <italic><tp:taxon-name><tp:taxon-name-part taxon-name-part-type="genus" reg="Chamaerops">Chamaerops</tp:taxon-name-part><tp:taxon-name-part taxon-name-part-type="species" reg="humilis">humilis</tp:taxon-name-part></tp:taxon-name></italic>, D.C. Clinton (1982-487) (3 slides); Palm Beach Co., Boynton Beach, October 10, 1973, on <italic><tp:taxon-name><tp:taxon-name-part taxon-name-part-type="genus" reg="Ficus">Ficus</tp:taxon-name-part></tp:taxon-name></italic> sp., K. Geyer (1973-3284) (3 slides); Palm Beach Co., Delray Beach, May 12, 1978, on <italic><tp:taxon-name><tp:taxon-name-part taxon-name-part-type="genus" reg="Diospyros">Diospyros</tp:taxon-name-part></tp:taxon-name></italic> sp., K.C. Stolley (1978-2852) (2 slides); Palm Beach Co., Boynton Beach, June 7, 1978, on <italic><tp:taxon-name><tp:taxon-name-part taxon-name-part-type="genus" reg="Mimusops">Mimusops</tp:taxon-name-part></tp:taxon-name></italic> sp., K. Stolley (1978-3307); Palm Beach Co., Boynton Beach, September 27, 1991, on <italic><tp:taxon-name><tp:taxon-name-part taxon-name-part-type="genus" reg="Camellia">Camellia</tp:taxon-name-part><tp:taxon-name-part taxon-name-part-type="species" reg="japonica">japonica</tp:taxon-name-part></tp:taxon-name></italic>, E. Tannehill (1991-2906); Palm Beach Co., Boynton Beach, January 13, 1988, on <italic><tp:taxon-name><tp:taxon-name-part taxon-name-part-type="genus" reg="Mimusops">Mimusops</tp:taxon-name-part><tp:taxon-name-part taxon-name-part-type="species" reg="roxburghiana">roxburghiana</tp:taxon-name-part></tp:taxon-name></italic>, D. Leone (1988-2880) (2 slides); Palm Beach Co., Boynton Beach, November 2, 1989, on <italic><tp:taxon-name><tp:taxon-name-part taxon-name-part-type="genus" reg="Sisyrinchium">Sisyrinchium</tp:taxon-name-part><tp:taxon-name-part taxon-name-part-type="species" reg="solstitiale">solstitiale</tp:taxon-name-part></tp:taxon-name></italic>, E. Tannehill (1989-485, 3303) (2 slides); Palm Beach Co., Delray Beach, February 23, 1988, on <italic><tp:taxon-name><tp:taxon-name-part taxon-name-part-type="genus" reg="Melaleuca">Melaleuca</tp:taxon-name-part></tp:taxon-name></italic> sp., E. Tannehill and A. Hamon (1988-2851) Palm Beach Co., Jupiter, May 8, 2013, on <italic><tp:taxon-name><tp:taxon-name-part taxon-name-part-type="genus" reg="Magnolia">Magnolia</tp:taxon-name-part></tp:taxon-name></italic> sp., L. West (2013-3217) Palm Beach Co., Lake Park, June 14, 1978, on <italic><tp:taxon-name><tp:taxon-name-part taxon-name-part-type="genus" reg="Chrysalidocarpus">Chrysalidocarpus</tp:taxon-name-part><tp:taxon-name-part taxon-name-part-type="species" reg="lutescens">lutescens</tp:taxon-name-part></tp:taxon-name></italic>, J. Bennet (1978-3567) (2 slides); Palm Beach Co., Lake Park, April 24, 1979, on <italic><tp:taxon-name><tp:taxon-name-part taxon-name-part-type="genus" reg="Chrysalidocarpus">Chrysalidocarpus</tp:taxon-name-part><tp:taxon-name-part taxon-name-part-type="species" reg="lutescens">lutescens</tp:taxon-name-part></tp:taxon-name></italic>, J.E. Bennet (1979-2920) (2 slides); Palm Beach Co., Lake Worth, March 7, 1978, on <italic><tp:taxon-name><tp:taxon-name-part taxon-name-part-type="genus" reg="Kentia">Kentia</tp:taxon-name-part></tp:taxon-name></italic> sp., J, Bennett (1978-3285); Palm Beach Co., Lake Worth, October 8, 1981, on <italic><tp:taxon-name><tp:taxon-name-part taxon-name-part-type="genus" reg="Magnolia">Magnolia</tp:taxon-name-part><tp:taxon-name-part taxon-name-part-type="species" reg="virginiana">virginiana</tp:taxon-name-part></tp:taxon-name></italic>, J. Fellers and R. Buchholz (1981-026–027) (2 slides); Palm Beach Co., Lake Worth, July 13, 1995, on <italic><tp:taxon-name><tp:taxon-name-part taxon-name-part-type="genus" reg="Chrysalidocarpus">Chrysalidocarpus</tp:taxon-name-part><tp:taxon-name-part taxon-name-part-type="species" reg="lutescens">lutescens</tp:taxon-name-part></tp:taxon-name></italic>, Cook S.H., Clinton D.C. (1995-3024); Palm Beach Co., Lake Worth, July 13, 1995, on <italic><tp:taxon-name><tp:taxon-name-part taxon-name-part-type="genus" reg="Chrysalidocarpus">Chrysalidocarpus</tp:taxon-name-part><tp:taxon-name-part taxon-name-part-type="species" reg="lutescens">lutescens</tp:taxon-name-part></tp:taxon-name></italic>, S.H. Cook, D.C. Clinton (1995-3024); Palm Beach Co., Lake Worth, March 25, 2004, on <italic><tp:taxon-name><tp:taxon-name-part taxon-name-part-type="genus" reg="Calophyllum">Calophyllum</tp:taxon-name-part><tp:taxon-name-part taxon-name-part-type="species" reg="inophyllum">inophyllum</tp:taxon-name-part></tp:taxon-name></italic>, L. Smith (2004-2103); Palm Beach Co., Pahokee, February 22, 1980, on <italic><tp:taxon-name><tp:taxon-name-part taxon-name-part-type="genus" reg="Chrysalidocarpus">Chrysalidocarpus</tp:taxon-name-part><tp:taxon-name-part taxon-name-part-type="species" reg="lutescens">lutescens</tp:taxon-name-part></tp:taxon-name></italic>, N. Miles and B. Walsh (1980-2955) (2 slides); Palm Beach Co., South Bay, November 14, 2018, on <italic><tp:taxon-name><tp:taxon-name-part taxon-name-part-type="genus" reg="Magnolia">Magnolia</tp:taxon-name-part><tp:taxon-name-part taxon-name-part-type="species" reg="virginiana">virginiana</tp:taxon-name-part></tp:taxon-name></italic>, J. Farnum (2018-5955); Palm Beach Co., West Palm Beach, January 14, 1991, on <italic><tp:taxon-name><tp:taxon-name-part taxon-name-part-type="genus" reg="Mangifera">Mangifera</tp:taxon-name-part><tp:taxon-name-part taxon-name-part-type="species" reg="indica">indica</tp:taxon-name-part></tp:taxon-name></italic>, R.T. Doll (1991-3566) (2 slides); Pinellas Co., Clearwater, January 11, 2013, on <italic><tp:taxon-name><tp:taxon-name-part taxon-name-part-type="genus" reg="Persea">Persea</tp:taxon-name-part><tp:taxon-name-part taxon-name-part-type="species" reg="palustris">palustris</tp:taxon-name-part></tp:taxon-name></italic>, W. Salway (2013-575) (2 slides); Pinellas Co., Indian Rocks, October 3, 1972, on <italic><tp:taxon-name><tp:taxon-name-part taxon-name-part-type="genus" reg="Persea">Persea</tp:taxon-name-part><tp:taxon-name-part taxon-name-part-type="species" reg="americana">americana</tp:taxon-name-part></tp:taxon-name></italic>, K.C. Lowery (1972-2860); Pinellas Co., Largo, November 8, 1978, on <italic><tp:taxon-name><tp:taxon-name-part taxon-name-part-type="genus" reg="Persea">Persea</tp:taxon-name-part></tp:taxon-name></italic> sp., P. Pullara (1978-3306); Pinellas Co., St. Petersburg, August 15, 1967, on <italic><tp:taxon-name><tp:taxon-name-part taxon-name-part-type="genus" reg="Persea">Persea</tp:taxon-name-part></tp:taxon-name></italic> sp., C.K. Hickman (1967-2854) (3 slides); Pinellas Co., St. Petersburg, February 2, 2008, on <italic><tp:taxon-name><tp:taxon-name-part taxon-name-part-type="genus" reg="Persea">Persea</tp:taxon-name-part><tp:taxon-name-part taxon-name-part-type="species" reg="borbonia">borbonia</tp:taxon-name-part></tp:taxon-name></italic>, M. Spearman (2004-724); Pinellas Co., St. Petersburg, May 28, 2009, on <italic><tp:taxon-name><tp:taxon-name-part taxon-name-part-type="genus" reg="Persea">Persea</tp:taxon-name-part><tp:taxon-name-part taxon-name-part-type="species" reg="borbonia">borbonia</tp:taxon-name-part></tp:taxon-name></italic>, M. Spearman (2009-3632); Polk Co., Cypress Gardens, January 16, 1962, on <italic><tp:taxon-name><tp:taxon-name-part taxon-name-part-type="genus" reg="Tetrapanax">Tetrapanax</tp:taxon-name-part></tp:taxon-name></italic> sp., J.N. Pott (1962-3266) (2 slides); Polk Co., Cypress Gardens, August 13, 1964, on <italic><tp:taxon-name><tp:taxon-name-part taxon-name-part-type="genus" reg="Magnolia">Magnolia</tp:taxon-name-part></tp:taxon-name></italic> sp. W.P. Henderson (1964-2905) (2 slides); Polk Co., Lake Wales, October 25, 1962, on <italic><tp:taxon-name><tp:taxon-name-part taxon-name-part-type="genus" reg="Ficus">Ficus</tp:taxon-name-part></tp:taxon-name></italic> sp., Ralph E. Brown (1962-2857); Polk Co., Winter Haven, April 8, 1980, on <italic><tp:taxon-name><tp:taxon-name-part taxon-name-part-type="genus" reg="Persea">Persea</tp:taxon-name-part><tp:taxon-name-part taxon-name-part-type="species" reg="Americana">Americana</tp:taxon-name-part></tp:taxon-name></italic>, H.G. Schmidt (1980-2938) (2 slides); Polk Co., Winter Haven, July 26, 2018, on <italic><tp:taxon-name><tp:taxon-name-part taxon-name-part-type="genus" reg="Laurus">Laurus</tp:taxon-name-part><tp:taxon-name-part taxon-name-part-type="species" reg="nobilis">nobilis</tp:taxon-name-part></tp:taxon-name></italic>, J. Bryan (2018-4054); St. Lucie Co., Fort Pierce, March 23, 1978, on <italic><tp:taxon-name><tp:taxon-name-part taxon-name-part-type="genus" reg="Paurotis">Paurotis</tp:taxon-name-part></tp:taxon-name></italic> sp., E.W. Campbell (1978-032–033) (2 slides); St. Lucie Co., Fort Pierce, January 17, 1979, on <italic><tp:taxon-name><tp:taxon-name-part taxon-name-part-type="genus" reg="Persea">Persea</tp:taxon-name-part></tp:taxon-name></italic> sp., E.W. Campbell (1979-2893); St. Lucie Co., Fort Pierce, March 23, 1979, on <italic><tp:taxon-name><tp:taxon-name-part taxon-name-part-type="genus" reg="Paurotis">Paurotis</tp:taxon-name-part></tp:taxon-name></italic> sp., E.W. Campbell (1979-2900); St. Lucie Co., Fort Pierce, February 24, 1984, on <italic><tp:taxon-name><tp:taxon-name-part taxon-name-part-type="genus" reg="Bumelia">Bumelia</tp:taxon-name-part><tp:taxon-name-part taxon-name-part-type="species" reg="tenax">tenax</tp:taxon-name-part></tp:taxon-name></italic>, K. Hibbard and E.W. Campbell (1984-492, 2948) (2 slides); St. Lucie Co., Fort Pierce, November 6, 1985, on <italic><tp:taxon-name><tp:taxon-name-part taxon-name-part-type="genus" reg="Paurotis">Paurotis</tp:taxon-name-part></tp:taxon-name></italic> sp., K Hibbard and E.W. Campbell (1985-484, 2950) (2 slides); St. Lucie Co., Fort Pierce, March 13, 2003, on <italic><tp:taxon-name><tp:taxon-name-part taxon-name-part-type="genus" reg="Phoradendron">Phoradendron</tp:taxon-name-part><tp:taxon-name-part taxon-name-part-type="species" reg="leucarpum">leucarpum</tp:taxon-name-part></tp:taxon-name></italic>, K. Hibbard (2003-927); St. Lucie Co., Fort Pierce, February 21, 2005, on <italic><tp:taxon-name><tp:taxon-name-part taxon-name-part-type="genus" reg="Ilex">Ilex</tp:taxon-name-part><tp:taxon-name-part taxon-name-part-type="species" reg="cornuta">cornuta</tp:taxon-name-part></tp:taxon-name></italic>, D. Vazquez (2005-4069); St. Lucie Co., Hutchinson, Isle, April 18, 1980, on <italic><tp:taxon-name><tp:taxon-name-part taxon-name-part-type="genus" reg="Eugenia">Eugenia</tp:taxon-name-part><tp:taxon-name-part taxon-name-part-type="species" reg="simpsonii">simpsonii</tp:taxon-name-part></tp:taxon-name></italic>, E.W. Campbell (1980-2990); St. Lucie Co., Port St. Lucie, May 17, 1978, on <italic><tp:taxon-name><tp:taxon-name-part taxon-name-part-type="genus" reg="Persea">Persea</tp:taxon-name-part><tp:taxon-name-part taxon-name-part-type="species" reg="borbonia">borbonia</tp:taxon-name-part></tp:taxon-name></italic>, E.W. Campbell (1978-2858) (2 slides); St. Lucie Co., Port St. Lucie, February 20, 1980, on <italic><tp:taxon-name><tp:taxon-name-part taxon-name-part-type="genus" reg="Persea">Persea</tp:taxon-name-part><tp:taxon-name-part taxon-name-part-type="species" reg="borbonia">borbonia</tp:taxon-name-part></tp:taxon-name></italic>, E.W. Campbell and R.H. Kendrick (1980-2989, 3008) (2 slides); St. Lucie Co., White City, May 30, 1980, on <italic><tp:taxon-name><tp:taxon-name-part taxon-name-part-type="genus" reg="Persea">Persea</tp:taxon-name-part><tp:taxon-name-part taxon-name-part-type="species" reg="borbonia">borbonia</tp:taxon-name-part></tp:taxon-name></italic>, E.W. Campbell (1980-2961) (2 slides); Volusia Co., Allandale, March 16, 1983, on <italic><tp:taxon-name><tp:taxon-name-part taxon-name-part-type="genus" reg="Hedera">Hedera</tp:taxon-name-part><tp:taxon-name-part taxon-name-part-type="species" reg="helix">helix</tp:taxon-name-part></tp:taxon-name></italic>, J.N. Pott (1983-486) (2 slides); Volusia Co., Daytona Beach, August 16, 1984, on <italic><tp:taxon-name><tp:taxon-name-part taxon-name-part-type="genus" reg="Howea">Howea</tp:taxon-name-part><tp:taxon-name-part taxon-name-part-type="species" reg="forsteriana">forsteriana</tp:taxon-name-part></tp:taxon-name></italic>, J.N. Pott (1984-2994); Volusia Co., Holly Hill, March 15, 1956, on <italic><tp:taxon-name><tp:taxon-name-part taxon-name-part-type="genus" reg="Chamaedorea">Chamaedorea</tp:taxon-name-part></tp:taxon-name></italic> sp., C.R. Roberts (1956-2877) (3 slides); Volusia Co., New Smyrna Beach, April 8, 1985, on Palm, J.N. Pott (19852942); Volusia Co., New Smyrna Beach, September 27, 1971, on <italic><tp:taxon-name><tp:taxon-name-part taxon-name-part-type="genus" reg="Camellia">Camellia</tp:taxon-name-part></tp:taxon-name></italic> sp., J.N. Pott (1971-2887, 2889) (8 slides); Walton Co., Walton, February 12, 1980, on <italic><tp:taxon-name><tp:taxon-name-part taxon-name-part-type="genus" reg="Mangifera">Mangifera</tp:taxon-name-part><tp:taxon-name-part taxon-name-part-type="species" reg="indica">indica</tp:taxon-name-part></tp:taxon-name></italic>, E.W. Campbell (1980-2946) (2 slides).</p><fig id="F7" position="float" orientation="portrait"><object-id xmlns:xlink="http://www.w3.org/1999/xlink" content-type="doi" xlink:type="simple">10.3897/zookeys.1065.69171.figure7</object-id><object-id xmlns:xlink="http://www.w3.org/1999/xlink" content-type="zenodo_dep_id" xlink:type="simple">5644494</object-id><object-id xmlns:xlink="http://www.w3.org/1999/xlink" content-type="arpha" xlink:type="simple">235B8F97-5466-588C-A0D3-EAF67EEFC052</object-id><label>Figure 7.</label><caption><p><italic><tp:taxon-name><tp:taxon-name-part taxon-name-part-type="genus" reg="Fiorinia">Fiorinia</tp:taxon-name-part><tp:taxon-name-part taxon-name-part-type="species" reg="fioriniae">fioriniae</tp:taxon-name-part></tp:taxon-name></italic>, second-instar male, Marion Co., Ocala, August 13, 2019 on <italic><tp:taxon-name><tp:taxon-name-part taxon-name-part-type="genus" reg="Chamaerops">Chamaerops</tp:taxon-name-part><tp:taxon-name-part taxon-name-part-type="species" reg="humilis">humilis</tp:taxon-name-part></tp:taxon-name></italic>, T. Gordon, (2019-4546). Abbreviations: a) large microduct; b) large gland spine; c) large gland spine; d) large microduct; e) small gland c) small microduct; d) enlargement of pygidium; e) pores with S-shaped opening f) dorsal large microduct; g) dorsal large microducts; h) antennae each with several enlarged seta.</p></caption><graphic xmlns:xlink="http://www.w3.org/1999/xlink" xlink:href="zookeys-1065-141-g007.jpg" position="float" orientation="portrait" xlink:type="simple" id="oo_603808.jpg"><uri content-type="original_file" xlink:type="simple">https://binary.pensoft.net/fig/603808</uri></graphic></fig></tp:treatment-sec><tp:treatment-sec sec-type="material" id="SECID0EPDCI"><title>Specimens examined for description and diagnosis.</title><p>Marion Co., Ocala, August 13, 2019 on <italic><tp:taxon-name><tp:taxon-name-part taxon-name-part-type="genus" reg="Chamaerops">Chamaerops</tp:taxon-name-part><tp:taxon-name-part taxon-name-part-type="species" reg="humilis">humilis</tp:taxon-name-part></tp:taxon-name></italic>, T. Gordon, 5 2<sup>nd</sup> ♀, 5 2<sup>nd</sup> ♂, 10 ad ♀ (2019-4546).</p></tp:treatment-sec><tp:treatment-sec sec-type="material" id="SECID0EEECI"><title>Other material examined from USNM.</title><p>Mexico: July 11, 1988, on <italic><tp:taxon-name><tp:taxon-name-part taxon-name-part-type="genus" reg="Mangifera">Mangifera</tp:taxon-name-part><tp:taxon-name-part taxon-name-part-type="species" reg="indica">indica</tp:taxon-name-part></tp:taxon-name></italic>, S. Sanner 6 2<sup>nd</sup> ♀ (El Paso 032924). Peru: May 7, 1977, on <italic><tp:taxon-name><tp:taxon-name-part taxon-name-part-type="genus" reg="Mangifera">Mangifera</tp:taxon-name-part><tp:taxon-name-part taxon-name-part-type="species" reg="indica">indica</tp:taxon-name-part></tp:taxon-name></italic>, R. Narkaus 5 2<sup>nd</sup> ♀ (Los Angeles 19190); August 21, 1972, on <italic><tp:taxon-name><tp:taxon-name-part taxon-name-part-type="genus" reg="Camellia">Camellia</tp:taxon-name-part></tp:taxon-name></italic> sp., E.B. Lee 1 1<sup>st</sup> ♀, 4 2<sup>nd</sup> ♀, 3 ad ♀. Portugal: Azores, August 20, 1928, on <italic><tp:taxon-name><tp:taxon-name-part taxon-name-part-type="genus" reg="Camellia">Camellia</tp:taxon-name-part></tp:taxon-name></italic> sp., C.A. Davis 1 1<sup>st</sup> ♀ (at Providence, Rhode Island). United States: California, San Diego, San Diego Zoo, August 19, 2002, D. Kellum, J.F. Miller, D.R. Miller, on <italic><tp:taxon-name><tp:taxon-name-part taxon-name-part-type="genus" reg="Camellia">Camellia</tp:taxon-name-part></tp:taxon-name></italic> sp. 3 1<sup>st</sup> ♀, 18 2<sup>nd</sup> ♀, 7 ad ♀; Georgia, Camden Co., June 14, 1969, on <italic><tp:taxon-name><tp:taxon-name-part taxon-name-part-type="genus" reg="Ruscus">Ruscus</tp:taxon-name-part></tp:taxon-name></italic> sp., R.J. Beashear 1 1<sup>st</sup> ♀.</p></tp:treatment-sec><ref-list><ref id="B20"><mixed-citation xmlns:xlink="http://www.w3.org/1999/xlink" xlink:type="simple"><person-group><name name-style="western"><surname>Howell</surname><given-names>JO</given-names></name></person-group> (<year>1977</year>) <article-title>Description of the first instars of the North American species in the genus <italic><tp:taxon-name><tp:taxon-name-part taxon-name-part-type="genus">Fiorinia</tp:taxon-name-part></tp:taxon-name></italic> (<tp:taxon-name><tp:taxon-name-part taxon-name-part-type="suborder">Homoptera</tp:taxon-name-part></tp:taxon-name>: <tp:taxon-name><tp:taxon-name-part taxon-name-part-type="superfamily">Coccoidea</tp:taxon-name-part></tp:taxon-name>: <tp:taxon-name><tp:taxon-name-part taxon-name-part-type="family">Diaspididae</tp:taxon-name-part></tp:taxon-name>).</article-title><source>Annals of the Entomological Society of America</source><volume>70</volume>: <fpage>829</fpage>–<lpage>836</lpage>. <ext-link xlink:type="simple" ext-link-type="doi" xlink:href="10.11646/zootaxa.1615.1.3">https://doi.org/10.11646/zootaxa.1615.1.3</ext-link></mixed-citation></ref><ref id="B50"><mixed-citation xmlns:xlink="http://www.w3.org/1999/xlink" xlink:type="simple"><person-group><name name-style="western"><surname>Tippins</surname><given-names>HH</given-names></name></person-group> (<year>1970</year>) <article-title>The second instar males of three species of <italic><tp:taxon-name><tp:taxon-name-part taxon-name-part-type="genus">Fiorinia</tp:taxon-name-part></tp:taxon-name></italic> (<tp:taxon-name><tp:taxon-name-part taxon-name-part-type="suborder">Homoptera</tp:taxon-name-part></tp:taxon-name>: <tp:taxon-name><tp:taxon-name-part taxon-name-part-type="family">Diaspididae</tp:taxon-name-part></tp:taxon-name>).</article-title><source>Journal of the Georgia Entomological Society</source><volume>5</volume>: <fpage>94</fpage>–<lpage>99</lpage>.</mixed-citation></ref><ref id="B38"><mixed-citation xmlns:xlink="http://www.w3.org/1999/xlink" xlink:type="simple"><person-group><name name-style="western"><surname>Nur</surname><given-names>U</given-names></name></person-group> (<year>1990</year>) <source>Parthenogenesis. Armored Scale Insects, Their Biology, Natural Enemies and Control. World Crop Pests, Vol. 4A, 1.2.2.</source><publisher-name>Elsevier</publisher-name>, <publisher-loc>Amsterdam</publisher-loc>, <size units="page">384 pp</size>.</mixed-citation></ref></ref-list></tp:taxon-treatment>
