# Supplementary material for: Taxonomic and identification review of adventive Fiorinia Targioni Tozzetti (Hemiptera, Coccomorpha, Diaspididae) of the United States
Source: Zookeys. 2021 Oct 27;1065:141–203. doi: 10.3897/zookeys.1065.69171 (PMC9616077; doi:10.3897/zookeys.1065.69171)
Supplement: XML Treatment for Fiorinia phantasma [file zookeys.1065.69171-treatment4.xml]

<!DOCTYPE tp:taxon-treatment
  PUBLIC "-//TaxonX//DTD Taxonomic Treatment Publishing DTD v0 20100105//EN" "tax-treatment-NSO.dtd">
<tp:taxon-treatment xmlns:tp="http://www.plazi.org/taxpub"><tp:treatment-meta><kwd-group><label>Taxon classification</label><kwd>
                <named-content content-type="kingdom">Animalia</named-content>
              </kwd><kwd>
                <named-content content-type="order">Hemiptera</named-content>
              </kwd><kwd>
                <named-content content-type="family">Diaspididae</named-content>
              </kwd></kwd-group><mixed-citation publication-type="journal"><person-group><name><surname>Ahmed</surname><given-names>Muhammad Z.</given-names></name><name><surname>Moore</surname><given-names>Matthew R.</given-names></name><name><surname>Rohrig</surname><given-names>Eric A.</given-names></name><name><surname>McKenzie</surname><given-names>Cindy L.</given-names></name><name><surname>Liu</surname><given-names>Di</given-names></name><name><surname>Feng</surname><given-names>Jinian</given-names></name><name><surname>Normark</surname><given-names>Benjamin B.</given-names></name><name><surname>Miller</surname><given-names>Douglass R.</given-names></name></person-group><article-title>Taxonomic and identification review of adventive <italic><tp:taxon-name><tp:taxon-name-part taxon-name-part-type="genus" reg="Fiorinia">Fiorinia</tp:taxon-name-part></tp:taxon-name></italic> Targioni Tozzetti (<tp:taxon-name><tp:taxon-name-part taxon-name-part-type="order">Hemiptera</tp:taxon-name-part></tp:taxon-name>, <tp:taxon-name><tp:taxon-name-part taxon-name-part-type="above-genus">Coccomorpha</tp:taxon-name-part></tp:taxon-name>, <tp:taxon-name><tp:taxon-name-part taxon-name-part-type="family">Diaspididae</tp:taxon-name-part></tp:taxon-name>) of the United States</article-title><source>Zookeys</source><day>27</day><month>10</month><year>2021</year><volume>1065</volume><fpage>141</fpage><lpage>203</lpage><pub-id pub-id-type="doi">10.3897/zookeys.1065.69171</pub-id></mixed-citation></tp:treatment-meta><tp:nomenclature><tp:taxon-name>
              <object-id xmlns:xlink="http://www.w3.org/1999/xlink" content-type="arpha" xlink:type="simple">E6A47FC2-0C6B-5E69-B4E5-3AD16F1AFCAC</object-id>
              <tp:taxon-name-part taxon-name-part-type="genus" reg="Fiorinia">Fiorinia</tp:taxon-name-part>
              <tp:taxon-name-part taxon-name-part-type="species" reg="phantasma">phantasma</tp:taxon-name-part>
            </tp:taxon-name><tp:taxon-authority>Cockerell &amp; Robinson, 1915</tp:taxon-authority></tp:nomenclature><tp:treatment-sec sec-type="description" id="SECID0EWNCI"><title>Field characteristics.</title><p>First-instar exuviae overlapping second-instar exuviae. Without indentation formed between attachment of first- and second-instar exuviae. Second-instar exuviae oval, convex marginally; light to dark brown, longitudinal ridge weakly developed. Posterior end of adult female within second-instar exuviae constricted and pointed (Suppl. material <xref ref-type="supplementary-material" rid="S1">1</xref>: Fig. S1).</p></tp:treatment-sec><tp:treatment-sec sec-type="First instar" id="SECID0EAOCI"><title>First instar.</title><p>Similar to <italic><tp:taxon-name><tp:taxon-name-part taxon-name-part-type="genus" reg="Fiorinia">F.</tp:taxon-name-part><tp:taxon-name-part taxon-name-part-type="species" reg="fioriniae">fioriniae</tp:taxon-name-part></tp:taxon-name></italic> and <italic><tp:taxon-name><tp:taxon-name-part taxon-name-part-type="genus" reg="Fiorinia">F.</tp:taxon-name-part><tp:taxon-name-part taxon-name-part-type="species" reg="proboscidaria">proboscidaria</tp:taxon-name-part></tp:taxon-name></italic> in having gland spines on abdominal segment VI at least half as long as gland spine on segment VII. <italic><tp:taxon-name><tp:taxon-name-part taxon-name-part-type="genus" reg="Fiorinia">Fiorinia</tp:taxon-name-part><tp:taxon-name-part taxon-name-part-type="species" reg="fioriniae">fioriniae</tp:taxon-name-part></tp:taxon-name></italic> and <italic><tp:taxon-name><tp:taxon-name-part taxon-name-part-type="genus" reg="Fiorinia">F.</tp:taxon-name-part><tp:taxon-name-part taxon-name-part-type="species" reg="proboscidaria">proboscidaria</tp:taxon-name-part></tp:taxon-name></italic> differ by having (characters in parentheses are those of <italic><tp:taxon-name><tp:taxon-name-part taxon-name-part-type="genus" reg="Pseudaulacaspis">P.</tp:taxon-name-part><tp:taxon-name-part taxon-name-part-type="species" reg="phantasma">phantasma</tp:taxon-name-part></tp:taxon-name></italic>): pattern of derm surrounding large duct on head serpentine (globular); inner apex of large duct on head flat (rounded or mushroom like).</p></tp:treatment-sec><tp:treatment-sec sec-type="Second-instar female" id="SECID0E4PCI"><title>Second-instar female.</title><p>Median lobes broad, as wide as or slightly narrower than medial lobule of second lobe, projecting ca. same amount or slightly less than medial lobule of second lobes. With five pairs of marginal macroducts. Swelling of body margin adjacent to macroduct usually pointed. With three large gland spines on margin of each side of body from abdominal segments II–IV, without gland spine on abdominal segment VI; with small gland spines on margin or submargin of abdominal segment I. With three microducts on each side of head. Longitudinal line of microducts absent submarginally on venter of abdomen. Cicatrices absent.</p></tp:treatment-sec><tp:treatment-sec sec-type="Second-instar male" id="SECID0ECQCI"><title>Second-instar male.</title><p>One duct cluster on each side of body, composed of several small ducts and one communal duct. Five longitudinal lines of microducts on venter of abdomen (one medial, two mediolateral, and two submarginal), medial line sometimes incomplete. Cluster of small microducts with sclerotized orifice laterad of anterior spiracle absent. Fewer than five gland spines on each side of body between anterior and posterior spiracles. Antennae each with one enlarged seta.</p></tp:treatment-sec><tp:treatment-sec sec-type="Adult female" id="SECID0EHQCI"><title>Adult female.</title><p>Body tapering at segment III to narrow pygidium. With three or four pairs of dorsal macroducts on each side of body, ducts similar in shape and size to microducts. Projection between antennae with many spicules. Antennae close together, with distinct projection.</p></tp:treatment-sec><tp:treatment-sec sec-type="Florida collection records" id="SECID0EMQCI"><title>Florida collection records.</title><p>Miami-Dade Co., Miami, March 1, 2018, on <italic><tp:taxon-name><tp:taxon-name-part taxon-name-part-type="genus" reg="Phoenix">Phoenix</tp:taxon-name-part><tp:taxon-name-part taxon-name-part-type="species" reg="canariensis">canariensis</tp:taxon-name-part></tp:taxon-name></italic>, Olga Garcia (2018-789) (3 slides); Miami-Dade Co., Coral Gables, April 2, 2018, on <italic><tp:taxon-name><tp:taxon-name-part taxon-name-part-type="genus" reg="Phoenix">Phoenix</tp:taxon-name-part></tp:taxon-name></italic> sp., J. Farnum (2018-1499) (2 slides); Miami-Dade Co., Pinecrest, April 2, 2018, on <italic><tp:taxon-name><tp:taxon-name-part taxon-name-part-type="genus" reg="Phoenix">Phoenix</tp:taxon-name-part></tp:taxon-name></italic> sp., J. Farnum (2018-1487, 1489, 1491, 1492, 1496, 1500, 1503, 1504, 1524, 1525) (20 slides); Miami-Dade Co., Palmetto Bay, April 2, 2018, on <italic><tp:taxon-name><tp:taxon-name-part taxon-name-part-type="genus" reg="Phoenix">Phoenix</tp:taxon-name-part></tp:taxon-name></italic> sp., J. Farnum (2018-1488, 1493, 1498, 1501) (8 slides); Miami-Dade Co., Pinecrest, May 22, 2018, on <italic><tp:taxon-name><tp:taxon-name-part taxon-name-part-type="genus" reg="Phoenix">Phoenix</tp:taxon-name-part></tp:taxon-name></italic> sp., J. Farnum and J. Vergel (2018-2780, 2785, 2796) (6 slides); Palm Beach Co., Boynton Beach, January 23, on <italic><tp:taxon-name><tp:taxon-name-part taxon-name-part-type="genus" reg="Cocos">Cocos</tp:taxon-name-part><tp:taxon-name-part taxon-name-part-type="species" reg="nucifera">nucifera</tp:taxon-name-part></tp:taxon-name></italic>, L. Smith (2018-304) (2 slides); Miami-Dade Co., Coral Gables, Miami-Dade Co., Palmetto Bay, May 22, 2018, on <italic><tp:taxon-name><tp:taxon-name-part taxon-name-part-type="genus" reg="Phoenix">Phoenix</tp:taxon-name-part></tp:taxon-name></italic> sp., J. Farnum and J. Vergel (2018-2783, 2788, 2790) (6 slides); May 22, 2018, on <italic><tp:taxon-name><tp:taxon-name-part taxon-name-part-type="genus" reg="Dypsis">Dypsis</tp:taxon-name-part><tp:taxon-name-part taxon-name-part-type="species" reg="lutescens">lutescens</tp:taxon-name-part></tp:taxon-name></italic>, J. Miller, H. Mayer, M.Z. <xref ref-type="bibr" rid="B1">Ahmed (2018</xref>-2761) (2 slides); Miami-Dade Co., Coral Gables, May 22, 2018, on <italic><tp:taxon-name><tp:taxon-name-part taxon-name-part-type="genus" reg="Phoenix">Phoenix</tp:taxon-name-part><tp:taxon-name-part taxon-name-part-type="species" reg="reclinata">reclinata</tp:taxon-name-part></tp:taxon-name></italic>, H. Mayer, J. Miller, M.Z. <xref ref-type="bibr" rid="B1">Ahmed (2018</xref>-2767); Miami-Dade Co., Kendall, May 22, 2018, on <italic><tp:taxon-name><tp:taxon-name-part taxon-name-part-type="genus" reg="Phoenix">Phoenix</tp:taxon-name-part></tp:taxon-name></italic> sp., J. Farnum and J. Vergel (2018-2787, 2771) (6 slides); Miami-Dade Co., Miami, May 22, 2018, on <italic><tp:taxon-name><tp:taxon-name-part taxon-name-part-type="genus" reg="Phoenix">Phoenix</tp:taxon-name-part><tp:taxon-name-part taxon-name-part-type="species" reg="roebelenii">roebelenii</tp:taxon-name-part></tp:taxon-name></italic>, E. Talamas, V. de Campover, C. Mannion (2018-2779); Miami-Dade Co., Miami, May 22, 2018, on <italic><tp:taxon-name><tp:taxon-name-part taxon-name-part-type="genus" reg="Phoenix">Phoenix</tp:taxon-name-part></tp:taxon-name></italic> sp., L. Osborne, Y. Hernandez, P. Perez (2018-2794); Miami-Dade Co., Miami, May 22, 2018, on <italic><tp:taxon-name><tp:taxon-name-part taxon-name-part-type="genus" reg="Cycas">Cycas</tp:taxon-name-part><tp:taxon-name-part taxon-name-part-type="species" reg="revoluta">revoluta</tp:taxon-name-part></tp:taxon-name></italic>, L. Osborne, Y. Hernandez, P. Perez (2018-2854) (2 slides); Miami-Dade Co., Miami, May 22, 2018, on <italic><tp:taxon-name><tp:taxon-name-part taxon-name-part-type="genus" reg="Phoenix">Phoenix</tp:taxon-name-part></tp:taxon-name></italic> sp., J. Farnum and J. Vergel (2018-2784); Miami-Dade Co., Miami, May 22, 2018, on <italic><tp:taxon-name><tp:taxon-name-part taxon-name-part-type="genus" reg="Phoenix">Phoenix</tp:taxon-name-part></tp:taxon-name></italic> sp., L. Osborne and Y. Hernandez (2018-2785); Miami-Dade Co., Miami, May 23, 2018, on <italic><tp:taxon-name><tp:taxon-name-part taxon-name-part-type="genus" reg="Phoenix">Phoenix</tp:taxon-name-part></tp:taxon-name></italic> sp., J. Farnum and J. Vergel (2018-2782, 2797, 2799) (6 slides); Miami-Dade Co., Miami, May 23, 2018, on <italic><tp:taxon-name><tp:taxon-name-part taxon-name-part-type="genus" reg="Phoenix">Phoenix</tp:taxon-name-part></tp:taxon-name></italic> sp., J. Farnum, C.M. Twyford (2018-2766) (2 slides); Miami-Dade Co., Miami, May 24, 2018, on <italic><tp:taxon-name><tp:taxon-name-part taxon-name-part-type="genus" reg="Phoenix">Phoenix</tp:taxon-name-part><tp:taxon-name-part taxon-name-part-type="species" reg="roebelenii">roebelenii</tp:taxon-name-part></tp:taxon-name></italic>, J. Farnum and C.C. Twyford (2018-2795); Miami-Dade Co., Miami, May 24, 2018, on <italic><tp:taxon-name><tp:taxon-name-part taxon-name-part-type="genus" reg="Phoenix">Phoenix</tp:taxon-name-part></tp:taxon-name></italic> sp., C.M. Twyford (2018-2759, 2765, 2776, 2777, 2786, 2798) (12 slides); Miami-Dade Co., Coral Gables, May 24, 2018, on <italic><tp:taxon-name><tp:taxon-name-part taxon-name-part-type="genus" reg="Strelitzia">Strelitzia</tp:taxon-name-part></tp:taxon-name></italic> sp., O. Garcia and M.Z. <xref ref-type="bibr" rid="B1">Ahmed (2018</xref>-2774) (2 slides); Miami-Dade Co., Coral Gables, May 24, 2018 on <italic><tp:taxon-name><tp:taxon-name-part taxon-name-part-type="genus" reg="Cocos">Cocos</tp:taxon-name-part><tp:taxon-name-part taxon-name-part-type="species" reg="nucifera">nucifera</tp:taxon-name-part></tp:taxon-name></italic>, O. Garcia and M.Z. <xref ref-type="bibr" rid="B1">Ahmed (2018</xref>-2773); Miami-Dade Co., Coral Gables, October 15, 2018, on <italic><tp:taxon-name><tp:taxon-name-part taxon-name-part-type="genus" reg="Tahina">Tahina</tp:taxon-name-part><tp:taxon-name-part taxon-name-part-type="species" reg="spectabilis">spectabilis</tp:taxon-name-part></tp:taxon-name></italic>, C.T. Allen, J. Farnum, S. Durand, A. Roda (2018-5459) (2 slides); Miami-Dade Co., Coral Gables, October 26, 2018, on <italic><tp:taxon-name><tp:taxon-name-part taxon-name-part-type="genus" reg="Pittosporum">Pittosporum</tp:taxon-name-part><tp:taxon-name-part taxon-name-part-type="species" reg="tobira">tobira</tp:taxon-name-part></tp:taxon-name></italic>, J. Farnum, C.T. Allen, A. Roda (2018-5679) (2 slides); Miami-Dade Co., Coral Gables, October 26, 2018, on <italic><tp:taxon-name><tp:taxon-name-part taxon-name-part-type="genus" reg="Livistona">Livistona</tp:taxon-name-part><tp:taxon-name-part taxon-name-part-type="species" reg="chinensis">chinensis</tp:taxon-name-part></tp:taxon-name></italic>, J. Farnum, C.T. Allen, A. Roda (2018-5680) (2 slides); Miami-Dade Co., Coral Gables, December 3, 2018, on <italic><tp:taxon-name><tp:taxon-name-part taxon-name-part-type="genus" reg="Sabal">Sabal</tp:taxon-name-part><tp:taxon-name-part taxon-name-part-type="species" reg="mexicana">mexicana</tp:taxon-name-part></tp:taxon-name></italic>, J. Farnum, L. Noblick (2018-6221) (2 slides); Miami-Dade Co., Coral Gables, December 3, 2018, on <italic><tp:taxon-name><tp:taxon-name-part taxon-name-part-type="genus" reg="Nypa">Nypa</tp:taxon-name-part><tp:taxon-name-part taxon-name-part-type="species" reg="fruticans">fruticans</tp:taxon-name-part></tp:taxon-name></italic>, J. Farnum and L. Noblick (2018-6222) (2 slides); Miami-Dade Co., Coral Gables, December 3, 2018, on <italic><tp:taxon-name><tp:taxon-name-part taxon-name-part-type="genus" reg="Tahina">Tahina</tp:taxon-name-part><tp:taxon-name-part taxon-name-part-type="species" reg="spectabilis">spectabilis</tp:taxon-name-part></tp:taxon-name></italic>, J. Farnum, L. Noblick (2018-6218); Miami-Dade Co., Coral Gables, December 3, 2018, on <italic><tp:taxon-name><tp:taxon-name-part taxon-name-part-type="genus" reg="Howea">Howea</tp:taxon-name-part><tp:taxon-name-part taxon-name-part-type="species" reg="forsteriana">forsteriana</tp:taxon-name-part></tp:taxon-name></italic>, J. Farnum and L. Noblick (2018-6219) (3 slides); Palm Beach Co., Boynton Beach, February 8, 2019, on <italic><tp:taxon-name><tp:taxon-name-part taxon-name-part-type="genus" reg="Pandanus">Pandanus</tp:taxon-name-part></tp:taxon-name></italic> sp., L. Smith (2018-481) (2 slides); Palm Beach Co., Delray Beach, March 4, 2019, on unknown host, J. Farnum and L. Smith (2018-903) (2 slides).</p></tp:treatment-sec><tp:treatment-sec sec-type="material" id="SECID0EJZCI"><title>Specimens examined for description and diagnosis.</title><p>Palm Beach Co., Boynton Beach, October 30, 2019, on <italic><tp:taxon-name><tp:taxon-name-part taxon-name-part-type="genus" reg="Wodyetia">Wodyetia</tp:taxon-name-part><tp:taxon-name-part taxon-name-part-type="species" reg="bifurcata">bifurcata</tp:taxon-name-part></tp:taxon-name></italic>, L. Smith, 5 1<sup>st</sup> (2019-5998); Palm Beach Co., Boynton Beach, April 6, 2020, on <italic><tp:taxon-name><tp:taxon-name-part taxon-name-part-type="genus" reg="Ligustrum">Ligustrum</tp:taxon-name-part><tp:taxon-name-part taxon-name-part-type="species" reg="japonicum">japonicum</tp:taxon-name-part></tp:taxon-name></italic>, L. Smith, 10 ad ♀ (2020-1365); Palm Beach Co., Boynton Beach, November 6, 2019, on <italic><tp:taxon-name><tp:taxon-name-part taxon-name-part-type="genus" reg="Wodyetia">Wodyetia</tp:taxon-name-part><tp:taxon-name-part taxon-name-part-type="species" reg="bifurcata">bifurcata</tp:taxon-name-part></tp:taxon-name></italic>, 5 2<sup>nd</sup> ♀ (2019-6182); Philippines, June 28, 1996 on <italic><tp:taxon-name><tp:taxon-name-part taxon-name-part-type="genus" reg="Plumeria">Plumeria</tp:taxon-name-part></tp:taxon-name></italic> sp., 2<sup>nd</sup> ♀ (<ext-link xmlns:xlink="http://www.w3.org/1999/xlink" ext-link-type="gen" xlink:href="SF023635" xlink:type="simple">SF023635</ext-link>); Miami-Dade Co., Miami, November 9, 2019, on <tp:taxon-name><tp:taxon-name-part taxon-name-part-type="family">Palmae</tp:taxon-name-part></tp:taxon-name>, O. Garcia, 5 2<sup>nd</sup> ♂ (2019-6149); Palm Beach Co., Boca Raton, December 29, 2020, on <italic><tp:taxon-name><tp:taxon-name-part taxon-name-part-type="genus" reg="Phoenix">Phoenix</tp:taxon-name-part><tp:taxon-name-part taxon-name-part-type="species" reg="canariensis">canariensis</tp:taxon-name-part></tp:taxon-name></italic>, L. Smith, 10 ad ♀ (2020-4958).</p><fig id="F10" position="float" orientation="portrait"><object-id xmlns:xlink="http://www.w3.org/1999/xlink" content-type="doi" xlink:type="simple">10.3897/zookeys.1065.69171.figure10</object-id><object-id xmlns:xlink="http://www.w3.org/1999/xlink" content-type="zenodo_dep_id" xlink:type="simple">5644460</object-id><object-id xmlns:xlink="http://www.w3.org/1999/xlink" content-type="arpha" xlink:type="simple">94F85347-FFB5-548A-A455-C0A61E7A2C82</object-id><label>Figure 10.</label><caption><p><italic><tp:taxon-name><tp:taxon-name-part taxon-name-part-type="genus" reg="Fiorinia">Fiorinia</tp:taxon-name-part><tp:taxon-name-part taxon-name-part-type="species" reg="phantasma">phantasma</tp:taxon-name-part></tp:taxon-name></italic>, First-instar nymph, Palm Beach Co., Boynton Beach, October 30, 2019, on <italic><tp:taxon-name><tp:taxon-name-part taxon-name-part-type="genus" reg="Wodyetia">Wodyetia</tp:taxon-name-part><tp:taxon-name-part taxon-name-part-type="species" reg="bifurcata">bifurcata</tp:taxon-name-part></tp:taxon-name></italic>, L. Smith, (2019-5998). Abbreviations: a) large dorsal duct on head; b) small microduct; c) gland spine abdominal segment II with small projection; d) gland spine at abdominal segment VI with long projection; e) gland spine at abdominal segment VII with long projection.</p></caption><graphic xmlns:xlink="http://www.w3.org/1999/xlink" xlink:href="zookeys-1065-141-g010.jpg" position="float" orientation="portrait" xlink:type="simple" id="oo_603811.jpg"><uri content-type="original_file" xlink:type="simple">https://binary.pensoft.net/fig/603811</uri></graphic></fig><fig id="F11" position="float" orientation="portrait"><object-id xmlns:xlink="http://www.w3.org/1999/xlink" content-type="doi" xlink:type="simple">10.3897/zookeys.1065.69171.figure11</object-id><object-id xmlns:xlink="http://www.w3.org/1999/xlink" content-type="zenodo_dep_id" xlink:type="simple">5644462</object-id><object-id xmlns:xlink="http://www.w3.org/1999/xlink" content-type="arpha" xlink:type="simple">1BD9EF16-4F6C-5810-8827-31BA881A8946</object-id><label>Figure 11.</label><caption><p><italic><tp:taxon-name><tp:taxon-name-part taxon-name-part-type="genus" reg="Fiorinia">Fiorinia</tp:taxon-name-part><tp:taxon-name-part taxon-name-part-type="species" reg="phantasma">phantasma</tp:taxon-name-part></tp:taxon-name></italic> (Cockerell &amp; Robinson); adult female, Palm Beach Co., Boynton Beach, April 6, 2020, on <italic><tp:taxon-name><tp:taxon-name-part taxon-name-part-type="genus" reg="Ligustrum">Ligustrum</tp:taxon-name-part><tp:taxon-name-part taxon-name-part-type="species" reg="japonicum">japonicum</tp:taxon-name-part></tp:taxon-name></italic>, L. Smith (2020-1365). Abbreviations: a) detail of antennae and inter-antennal process; b) detail of anterior spiracle; c) microducts; d) marginal duct tubercles; e) marginal microduct; f) detail of pygidium; g) marginal macroduct on pygidium.</p></caption><graphic xmlns:xlink="http://www.w3.org/1999/xlink" xlink:href="zookeys-1065-141-g011.jpg" position="float" orientation="portrait" xlink:type="simple" id="oo_603812.jpg"><uri content-type="original_file" xlink:type="simple">https://binary.pensoft.net/fig/603812</uri></graphic></fig><fig id="F12" position="float" orientation="portrait"><object-id xmlns:xlink="http://www.w3.org/1999/xlink" content-type="doi" xlink:type="simple">10.3897/zookeys.1065.69171.figure12</object-id><object-id xmlns:xlink="http://www.w3.org/1999/xlink" content-type="zenodo_dep_id" xlink:type="simple">5644464</object-id><object-id xmlns:xlink="http://www.w3.org/1999/xlink" content-type="arpha" xlink:type="simple">C8F42016-C090-5A1E-8C33-A0248483A58A</object-id><label>Figure 12.</label><caption><p><italic><tp:taxon-name><tp:taxon-name-part taxon-name-part-type="genus" reg="Fiorinia">Fiorinia</tp:taxon-name-part><tp:taxon-name-part taxon-name-part-type="species" reg="phantasma">phantasma</tp:taxon-name-part></tp:taxon-name></italic>, second-instar female and second-instar female shed shin, Palm Beach Co., Boynton Beach, November 6, 2019, on <italic><tp:taxon-name><tp:taxon-name-part taxon-name-part-type="genus" reg="Wodyetia">Wodyetia</tp:taxon-name-part><tp:taxon-name-part taxon-name-part-type="species" reg="bifurcata">bifurcata</tp:taxon-name-part></tp:taxon-name></italic>, (2019-6182). Abbreviations: a) antenna; b) anterior spiracle; c) microduct with sclerotized orifice; g) old second-instar female, Philippines, June 28, 1996 on <italic><tp:taxon-name><tp:taxon-name-part taxon-name-part-type="genus" reg="Plumeria">Plumeria</tp:taxon-name-part></tp:taxon-name></italic> sp., 2<sup>nd</sup> ♀ (<ext-link xmlns:xlink="http://www.w3.org/1999/xlink" ext-link-type="gen" xlink:href="SF023635" xlink:type="simple">SF023635</ext-link>).</p></caption><graphic xmlns:xlink="http://www.w3.org/1999/xlink" xlink:href="zookeys-1065-141-g012.jpg" position="float" orientation="portrait" xlink:type="simple" id="oo_603813.jpg"><uri content-type="original_file" xlink:type="simple">https://binary.pensoft.net/fig/603813</uri></graphic></fig><fig id="F13" position="float" orientation="portrait"><object-id xmlns:xlink="http://www.w3.org/1999/xlink" content-type="doi" xlink:type="simple">10.3897/zookeys.1065.69171.figure13</object-id><object-id xmlns:xlink="http://www.w3.org/1999/xlink" content-type="zenodo_dep_id" xlink:type="simple">5644466</object-id><object-id xmlns:xlink="http://www.w3.org/1999/xlink" content-type="arpha" xlink:type="simple">86B847F8-9EC0-5C2C-A004-739A1A6C5B7E</object-id><label>Figure 13.</label><caption><p><italic><tp:taxon-name><tp:taxon-name-part taxon-name-part-type="genus" reg="Fiorinia">Fiorinia</tp:taxon-name-part><tp:taxon-name-part taxon-name-part-type="species" reg="phantasma">phantasma</tp:taxon-name-part></tp:taxon-name></italic>, second-instar male, Miami-Dade Co., Miami, November 9, 2019, on <tp:taxon-name><tp:taxon-name-part taxon-name-part-type="family">Palmae</tp:taxon-name-part></tp:taxon-name>, O. Garcia, (2019-6149). Abbreviations: a) antenna; b) large microduct; c) small microduct; d) large gland spine; e) small macroduct; f) enlargement of communal duct ; g) enlargement of pygidium; h) large microduct; j) enlargement of part of duct cluster.</p></caption><graphic xmlns:xlink="http://www.w3.org/1999/xlink" xlink:href="zookeys-1065-141-g013.jpg" position="float" orientation="portrait" xlink:type="simple" id="oo_603814.jpg"><uri content-type="original_file" xlink:type="simple">https://binary.pensoft.net/fig/603814</uri></graphic></fig></tp:treatment-sec><tp:treatment-sec sec-type="material" id="SECID0E56CI"><title>Other specimens examined from USNM.</title><p>Grenada, Calivingy Island, March 2012, on <italic><tp:taxon-name><tp:taxon-name-part taxon-name-part-type="genus" reg="Phoenix">Phoenix</tp:taxon-name-part><tp:taxon-name-part taxon-name-part-type="species" reg="dactylifera">dactylifera</tp:taxon-name-part></tp:taxon-name></italic>, S.W. Evans (E-2012-2099); Guam, Tamuning, June 4, 1984, on <italic><tp:taxon-name><tp:taxon-name-part taxon-name-part-type="genus" reg="Cocos">Cocos</tp:taxon-name-part><tp:taxon-name-part taxon-name-part-type="species" reg="nucifera">nucifera</tp:taxon-name-part></tp:taxon-name></italic>, R. Muniappan; Hawaii: Oahu, Kapahulu area, March 27, 2009, on <italic><tp:taxon-name><tp:taxon-name-part taxon-name-part-type="genus" reg="Ligustrum">Ligustrum</tp:taxon-name-part></tp:taxon-name></italic> sp., M. Ramadan (0904651); Hawaii, Hilo ?, date ?, on <italic><tp:taxon-name><tp:taxon-name-part taxon-name-part-type="genus" reg="Pittosporum">Pittosporum</tp:taxon-name-part></tp:taxon-name></italic> sp., B. Kumashiro 5 2<sup>nd</sup> ♀,5 2<sup>nd</sup> ♀; Philippines, April 7, 1965, on <italic><tp:taxon-name><tp:taxon-name-part taxon-name-part-type="genus" reg="Cocos">Cocos</tp:taxon-name-part><tp:taxon-name-part taxon-name-part-type="species" reg="nucifera">nucifera</tp:taxon-name-part></tp:taxon-name></italic>, J.I. Mason; Philippines, November 15, 1971, on palm leaf, R.F. Goodall (Seattle 8910); Philippines, March 13, 1975, on <italic><tp:taxon-name><tp:taxon-name-part taxon-name-part-type="genus" reg="Mangifera">Mangifera</tp:taxon-name-part><tp:taxon-name-part taxon-name-part-type="species" reg="indica">indica</tp:taxon-name-part></tp:taxon-name></italic>, M. Yoshinaga (Hawaii 28847); Philippines, August 26, 1975, on <italic><tp:taxon-name><tp:taxon-name-part taxon-name-part-type="genus" reg="Cocos">Cocos</tp:taxon-name-part><tp:taxon-name-part taxon-name-part-type="species" reg="nucifera">nucifera</tp:taxon-name-part></tp:taxon-name></italic>, A. Buchanan (LA 015303); Philippines, November 30, 1975, on palm leaf, Ozuka &amp; Richardson (Hawaii 32858); Philippines, June 8, 1977, on palm leaf, Tamiya (Hawaii 39130); Philippines, August 17, 1977, on <italic><tp:taxon-name><tp:taxon-name-part taxon-name-part-type="genus" reg="Areca">Areca</tp:taxon-name-part></tp:taxon-name></italic> sp., J. Sato (Honolulu 42721); Philippines, October 19, 1978, on <italic><tp:taxon-name><tp:taxon-name-part taxon-name-part-type="genus" reg="Areca">Areca</tp:taxon-name-part></tp:taxon-name></italic> sp., Takeda, (Honolulu 43108); Philippines, November 4, 1978, on palm leaf, Jodoi, (Honolulu 42704); Philippines, May 26, 1981, on <italic><tp:taxon-name><tp:taxon-name-part taxon-name-part-type="genus" reg="Tamarindus">Tamarindus</tp:taxon-name-part><tp:taxon-name-part taxon-name-part-type="species" reg="indica">indica</tp:taxon-name-part></tp:taxon-name></italic>, D.O. Wienhee &amp; F.G. Walisen (Seattle 17304); Philippines, May 12, 1985, on Philippines, <italic><tp:taxon-name><tp:taxon-name-part taxon-name-part-type="genus" reg="Clausenia">Clausenia</tp:taxon-name-part><tp:taxon-name-part taxon-name-part-type="species" reg="anisum">anisum</tp:taxon-name-part></tp:taxon-name></italic>, C. Dollopf (Chicago 009312); Philippines, June 28, 1996, on <italic><tp:taxon-name><tp:taxon-name-part taxon-name-part-type="genus" reg="Plumeria">Plumeria</tp:taxon-name-part></tp:taxon-name></italic> sp. (SF 023635); Philippines, October 19, 1978, on <italic><tp:taxon-name><tp:taxon-name-part taxon-name-part-type="genus" reg="Areca">Areca</tp:taxon-name-part></tp:taxon-name></italic> sp., Takeda (Honolulu 43108); Taiwan, May 10, 1981, on leaf, J.L. Levitt (Seattle 17328); Taiwan, April 8, 1988, on <italic><tp:taxon-name><tp:taxon-name-part taxon-name-part-type="genus" reg="Ficus">Ficus</tp:taxon-name-part></tp:taxon-name></italic> sp., V. McDonald (JFK 100609); Thailand, August 31, 1982, on leaf, G. Hinsdale (Anchorage 017131); Thailand, July 19, 1985, on <italic><tp:taxon-name><tp:taxon-name-part taxon-name-part-type="genus" reg="Murraya">Murraya</tp:taxon-name-part><tp:taxon-name-part taxon-name-part-type="species" reg="koenigii">koenigii</tp:taxon-name-part></tp:taxon-name></italic>, J. Alabu (LA 052785); Thailand, November 15,1987, on <italic><tp:taxon-name><tp:taxon-name-part taxon-name-part-type="genus" reg="Areca">Areca</tp:taxon-name-part></tp:taxon-name></italic> sp., J. Elridge (Atlanta 003471); Thailand, March 20, 2003, on <tp:taxon-name><tp:taxon-name-part taxon-name-part-type="family">Arecaceae</tp:taxon-name-part></tp:taxon-name>, F. Hadded; Thailand, March 27, 2006, on palm, M. Hanzlik (ANC 060060); Vietnam, April 26, 2007, on <italic><tp:taxon-name><tp:taxon-name-part taxon-name-part-type="genus" reg="Cocos">Cocos</tp:taxon-name-part></tp:taxon-name></italic> sp., A. Coronel (LA 207977 CA); Vietnam, October 26, 2012, on unknown host, D. Gregory (SF 1301449).</p></tp:treatment-sec><tp:treatment-sec sec-type="notes" id="SECID0EJFDI"><title>Notes.</title><p>We examined four paratype slides of <italic><tp:taxon-name><tp:taxon-name-part taxon-name-part-type="genus" reg="Fiorinia">F.</tp:taxon-name-part><tp:taxon-name-part taxon-name-part-type="species" reg="coronata">coronata</tp:taxon-name-part></tp:taxon-name></italic> Williams &amp; Watson from Guadalcanal, Solomon Islands deposited in the <named-content xmlns:xlink="http://www.w3.org/1999/xlink" content-type="dwc:institutional_code" xlink:title="United States National Museum of Natural History" xlink:href="http://grbio.org/institution/smithsonian-institution-national-museum-natural-history-0" xlink:type="simple">USNM</named-content> collection at Beltsville, Maryland. Most of the specimens were punctured in the middle of the body between the posterior spiracles during the mounting process. However, we could still see that all had microducts between the posterior spiracles which were small and less numerous than specimens from elsewhere, but they definitely are there.</p><p>We also examined a paratype slide of <italic><tp:taxon-name><tp:taxon-name-part taxon-name-part-type="genus" reg="Fiorinia">F.</tp:taxon-name-part><tp:taxon-name-part taxon-name-part-type="species" reg="phantasma">phantasma</tp:taxon-name-part></tp:taxon-name></italic> in the same collection, but it is in such poor condition that only half of the pygidium is useful for diagnosis. It is impossible to even find the posterior spiracles, let alone microducts between them. In addition, the holotype of <italic><tp:taxon-name><tp:taxon-name-part taxon-name-part-type="genus" reg="Fiorinia">F.</tp:taxon-name-part><tp:taxon-name-part taxon-name-part-type="species" reg="phantasma">phantasma</tp:taxon-name-part></tp:taxon-name></italic> deposited in The Natural History Museum, London (NHMUK) was loaned to and examined by one of us (DL). It also was in poor condition; microducts close to anterior and posterior spiracles and in prepygidial abdominal segments were not visible. All of the examined specimens of <italic><tp:taxon-name><tp:taxon-name-part taxon-name-part-type="genus" reg="Fiorinia">F.</tp:taxon-name-part><tp:taxon-name-part taxon-name-part-type="species" reg="phantasma">phantasma</tp:taxon-name-part></tp:taxon-name></italic> that were in good condition had easily discernable microducts between the posterior spiracles.</p></tp:treatment-sec><tp:treatment-sec><!--Section generated to contain objects referenced in tp:taxon-treatment.--><supplementary-material xmlns:xlink="http://www.w3.org/1999/xlink" id="S1" position="float" orientation="portrait" xlink:type="simple"><object-id content-type="doi" xlink:type="simple">10.3897/zookeys.1065.69171.suppl1</object-id><object-id content-type="zenodo_dep_id" xlink:type="simple">5644500</object-id><object-id content-type="arpha" xlink:type="simple">39805435-8C82-5CE6-90EF-DA3347B210D6</object-id><label>Supplementary material 1</label><caption><p>Figures S1–S4</p></caption><statement content-type="dataType"><label>Data type</label><p>Phylogenetic trees and images (docx. file)</p></statement><statement content-type="notes"><label>Explanation note</label><p><bold>Figure S1.</bold> Comparison of field habitus of first-instar exuviae overlapping second-instar exuviae of seven <italic><tp:taxon-name><tp:taxon-name-part taxon-name-part-type="genus" reg="Fiorinia">Fiorinia</tp:taxon-name-part></tp:taxon-name></italic> species occurring in the USA. <bold>Figure S2.</bold> Maximum likelihood bootstrap consensus tree of the subtribe <tp:taxon-name>Fioriniina</tp:taxon-name> based on <abbrev xlink:title="large ribosomal subunit" id="ABBRID0EFGFK" xlink:type="simple">28S</abbrev>, EF1-α, 5’-<abbrev xlink:title="cytochrome oxidase I" id="ABBRID0EJGFK" xlink:type="simple">COI</abbrev>, 3’-<abbrev xlink:title="cytochrome oxidase I" id="ABBRID0ENGFK" xlink:type="simple">COI</abbrev>, and COII. The clade highlighted in solid red indicates a monophyletic <italic><tp:taxon-name><tp:taxon-name-part taxon-name-part-type="genus" reg="Fiorinia">Fiorinia</tp:taxon-name-part></tp:taxon-name></italic>. <bold>Figure S3.</bold> Maximum likelihood bootstrap consensus tree of the subtribe <tp:taxon-name>Fioriniina</tp:taxon-name> based on <abbrev xlink:title="large ribosomal subunit" id="ABBRID0E4GFK" xlink:type="simple">28S</abbrev>. The clade highlighted in red contains <italic><tp:taxon-name><tp:taxon-name-part taxon-name-part-type="genus" reg="Fiorinia">Fiorinia</tp:taxon-name-part></tp:taxon-name></italic>. Red dashed line indicates two <italic><tp:taxon-name><tp:taxon-name-part taxon-name-part-type="genus" reg="Fiorinia">Fiorinia</tp:taxon-name-part></tp:taxon-name></italic> sp. isolates placed with <italic><tp:taxon-name><tp:taxon-name-part taxon-name-part-type="genus" reg="Pseudaulacaspis">Pseudaulacaspis</tp:taxon-name-part></tp:taxon-name></italic> species. Dashed black lines indicate non-<italic><tp:taxon-name><tp:taxon-name-part taxon-name-part-type="genus" reg="Fiorinia">Fiorinia</tp:taxon-name-part></tp:taxon-name></italic> species placed in the <italic><tp:taxon-name><tp:taxon-name-part taxon-name-part-type="genus" reg="Fiorinia">Fiorinia</tp:taxon-name-part></tp:taxon-name></italic> clade. Bootstrap support values equal or greater than 50 are indicated on the tree. <bold>Figure S4.</bold> Neighbor-joining tree of <tp:taxon-name><tp:taxon-name-part taxon-name-part-type="family">Diaspididae</tp:taxon-name-part></tp:taxon-name> 5’-<abbrev xlink:title="cytochrome oxidase I" id="ABBRID0ELIFK" xlink:type="simple">COI</abbrev> barcodes. Terminal taxa are labeled to their narrowest identification-level. Numbers in parentheses after terminal taxa indicate how many sequences are represented in each cluster. The cluster of <italic><tp:taxon-name><tp:taxon-name-part taxon-name-part-type="genus" reg="Fiorinia">Fiorinia</tp:taxon-name-part></tp:taxon-name></italic> species is highlighted in red. Bootstrap support values greater than 75 are indicated on the tree. Nodes with 100 percent bootstrap support are indicated by a “*”.</p></statement><media xlink:href="zookeys-1065-141-s001.docx" mimetype="application" mime-subtype="vnd.openxmlformats-officedocument.wordprocessingml.document" position="float" orientation="portrait" xlink:type="simple" id="oo_603823.docx"><uri content-type="original_file" xlink:type="simple">https://binary.pensoft.net/file/603823</uri></media><permissions><license xlink:type="simple"><license-p>This dataset is made available under the Open Database License (http://opendatacommons.org/licenses/odbl/1.0/). The Open Database License (ODbL) is a license agreement intended to allow users to freely share, modify, and use this Dataset while maintaining this same freedom for others, provided that the original source and author(s) are credited.</license-p></license></permissions><attrib specific-use="authors">Muhammad Z. Ahmed, Matthew R. Moore, Eric A. Rohrig, Cindy L. McKenzie, Di Liu, Jinian Feng, Benjamin B. Normark, Douglass R. Miller</attrib></supplementary-material></tp:treatment-sec><ref-list><ref id="B1"><mixed-citation xmlns:xlink="http://www.w3.org/1999/xlink" xlink:type="simple"><person-group><name name-style="western"><surname>Ahmed</surname><given-names>MZ</given-names></name></person-group> (<year>2018</year>) Field detection and potential host plants of <italic><tp:taxon-name><tp:taxon-name-part taxon-name-part-type="genus">Fiorinia</tp:taxon-name-part><tp:taxon-name-part taxon-name-part-type="species">phantasma</tp:taxon-name-part></tp:taxon-name></italic> Cockerell &amp; Robinson (<tp:taxon-name><tp:taxon-name-part taxon-name-part-type="family">Diaspididae</tp:taxon-name-part></tp:taxon-name>: <tp:taxon-name><tp:taxon-name-part taxon-name-part-type="order">Hemiptera</tp:taxon-name-part></tp:taxon-name>), <tp:taxon-name><tp:taxon-name-part taxon-name-part-type="genus"/><tp:taxon-name-part taxon-name-part-type="species">phantasma</tp:taxon-name-part></tp:taxon-name> scale, potential pest of palms and ornamental plants in Florida. Florida Department of Agriculture and Consumer Services Division of Plant Industry, FDACS-P-01917, Entomology Circular 439.</mixed-citation></ref></ref-list></tp:taxon-treatment>
