# Supplementary material for: Taxonomic and identification review of adventive Fiorinia Targioni Tozzetti (Hemiptera, Coccomorpha, Diaspididae) of the United States
Source: Zookeys. 2021 Oct 27;1065:141–203. doi: 10.3897/zookeys.1065.69171 (PMC9616077; doi:10.3897/zookeys.1065.69171)
Supplement: XML Treatment for Fiorinia pinicola [file zookeys.1065.69171-treatment5.xml]

<!DOCTYPE tp:taxon-treatment
  PUBLIC "-//TaxonX//DTD Taxonomic Treatment Publishing DTD v0 20100105//EN" "tax-treatment-NSO.dtd">
<tp:taxon-treatment xmlns:tp="http://www.plazi.org/taxpub"><tp:treatment-meta><kwd-group><label>Taxon classification</label><kwd>
                <named-content content-type="kingdom">Animalia</named-content>
              </kwd><kwd>
                <named-content content-type="order">Hemiptera</named-content>
              </kwd><kwd>
                <named-content content-type="family">Diaspididae</named-content>
              </kwd></kwd-group><mixed-citation publication-type="journal"><person-group><name><surname>Ahmed</surname><given-names>Muhammad Z.</given-names></name><name><surname>Moore</surname><given-names>Matthew R.</given-names></name><name><surname>Rohrig</surname><given-names>Eric A.</given-names></name><name><surname>McKenzie</surname><given-names>Cindy L.</given-names></name><name><surname>Liu</surname><given-names>Di</given-names></name><name><surname>Feng</surname><given-names>Jinian</given-names></name><name><surname>Normark</surname><given-names>Benjamin B.</given-names></name><name><surname>Miller</surname><given-names>Douglass R.</given-names></name></person-group><article-title>Taxonomic and identification review of adventive <italic><tp:taxon-name><tp:taxon-name-part taxon-name-part-type="genus" reg="Fiorinia">Fiorinia</tp:taxon-name-part></tp:taxon-name></italic> Targioni Tozzetti (<tp:taxon-name><tp:taxon-name-part taxon-name-part-type="order">Hemiptera</tp:taxon-name-part></tp:taxon-name>, <tp:taxon-name><tp:taxon-name-part taxon-name-part-type="above-genus">Coccomorpha</tp:taxon-name-part></tp:taxon-name>, <tp:taxon-name><tp:taxon-name-part taxon-name-part-type="family">Diaspididae</tp:taxon-name-part></tp:taxon-name>) of the United States</article-title><source>Zookeys</source><day>27</day><month>10</month><year>2021</year><volume>1065</volume><fpage>141</fpage><lpage>203</lpage><pub-id pub-id-type="doi">10.3897/zookeys.1065.69171</pub-id></mixed-citation></tp:treatment-meta><tp:nomenclature><tp:taxon-name>
              <object-id xmlns:xlink="http://www.w3.org/1999/xlink" content-type="arpha" xlink:type="simple">AD947CA6-2C15-5487-B08E-06069C806CDD</object-id>
              <tp:taxon-name-part taxon-name-part-type="genus" reg="Fiorinia">Fiorinia</tp:taxon-name-part>
              <tp:taxon-name-part taxon-name-part-type="species" reg="pinicola">pinicola</tp:taxon-name-part>
            </tp:taxon-name><tp:taxon-authority>Maskell, 1897</tp:taxon-authority></tp:nomenclature><tp:treatment-sec sec-type="description" id="SECID0EEIDI"><title>Field characteristics.</title><p>First-instar exuviae overlapping second-instar exuviae. With indentation formed between attachment of first- and second-instar exuviae. Second-instar exuviae oval, convex marginally; medium to dark brown; longitudinal ridge conspicuous. Posterior end of adult female within second-instar exuviae rounded. Heavily infested leaves with white secretion (Suppl. material <xref ref-type="supplementary-material" rid="S1">1</xref>: Fig. S1).</p></tp:treatment-sec><tp:treatment-sec sec-type="First-instar nymph" id="SECID0EOIDI"><title>First-instar nymph.</title><p>Described in <xref ref-type="bibr" rid="B20">Howell (1977)</xref>.</p></tp:treatment-sec><tp:treatment-sec sec-type="Second-instar female" id="SECID0EYIDI"><title>Second-instar female.</title><p>Median lobes broad, as wide as or wider than medial lobule of second lobe, projecting ca. same amount as medial lobule of second lobes. With five pairs of marginal macroducts. Swelling of body margin adjacent to macroduct usually pointed. With four large gland spines on margin of each side of body from abdominal segments II–V; usually without small gland spine on each side of abdominal segment VI; with small gland spines on margin or submargin of abdominal segment I. With one microduct on each side of head. Longitudinal line of microducts present submarginally on venter of abdominal segments II–VI, normally with one microduct on each side of each segment. Cicatrices absent.</p><fig id="F14" position="float" orientation="portrait"><object-id xmlns:xlink="http://www.w3.org/1999/xlink" content-type="doi" xlink:type="simple">10.3897/zookeys.1065.69171.figure14</object-id><object-id xmlns:xlink="http://www.w3.org/1999/xlink" content-type="zenodo_dep_id" xlink:type="simple">5644468</object-id><object-id xmlns:xlink="http://www.w3.org/1999/xlink" content-type="arpha" xlink:type="simple">06B0C3F9-763A-52CB-8E1D-F8E4638B2706</object-id><label>Figure 14.</label><caption><p><italic><tp:taxon-name><tp:taxon-name-part taxon-name-part-type="genus" reg="Fiorinia">Fiorinia</tp:taxon-name-part><tp:taxon-name-part taxon-name-part-type="species" reg="pinicola">pinicola</tp:taxon-name-part></tp:taxon-name></italic>, second-instar female, Hong Kong, December 1895, on <italic><tp:taxon-name><tp:taxon-name-part taxon-name-part-type="genus" reg="Pinus">Pinus</tp:taxon-name-part><tp:taxon-name-part taxon-name-part-type="species" reg="sinensis">sinensis</tp:taxon-name-part></tp:taxon-name></italic>, A. Koebele (1529) mounted from type material. Abbreviations: a) antenna; b) anterior spiracle; c) small microduct with sclerotized orifice d) small microduct e) enlargement of pygidium. Note the blank blotches on the body margin of the pygidium enlargement.</p></caption><graphic xmlns:xlink="http://www.w3.org/1999/xlink" xlink:href="zookeys-1065-141-g014.jpg" position="float" orientation="portrait" xlink:type="simple" id="oo_603815.jpg"><uri content-type="original_file" xlink:type="simple">https://binary.pensoft.net/fig/603815</uri></graphic></fig><fig id="F15" position="float" orientation="portrait"><object-id xmlns:xlink="http://www.w3.org/1999/xlink" content-type="doi" xlink:type="simple">10.3897/zookeys.1065.69171.figure15</object-id><object-id xmlns:xlink="http://www.w3.org/1999/xlink" content-type="zenodo_dep_id" xlink:type="simple">5644470</object-id><object-id xmlns:xlink="http://www.w3.org/1999/xlink" content-type="arpha" xlink:type="simple">2DF8D88F-497B-54E1-BE15-0981F54A13A5</object-id><label>Figure 15.</label><caption><p><italic><tp:taxon-name><tp:taxon-name-part taxon-name-part-type="genus" reg="Fiorinia">Fiorinia</tp:taxon-name-part><tp:taxon-name-part taxon-name-part-type="species" reg="pinicola">pinicola</tp:taxon-name-part></tp:taxon-name></italic>, second-instar male, Hong Kong, China, December 1895, on <italic><tp:taxon-name><tp:taxon-name-part taxon-name-part-type="genus" reg="Pinus">Pinus</tp:taxon-name-part><tp:taxon-name-part taxon-name-part-type="species" reg="sinensis">sinensis</tp:taxon-name-part></tp:taxon-name></italic>, A. Koebele (1529) mounted from type material. Abbreviations: a) antenna; b) large gland spine; c) large microduct; d) small microduct; e) small gland spine; f) enlargement of pygidium; g) enlargement of communal duct ; h) small microduct; i) large microduct; j) enlargement of part of duct cluster.</p></caption><graphic xmlns:xlink="http://www.w3.org/1999/xlink" xlink:href="zookeys-1065-141-g015.jpg" position="float" orientation="portrait" xlink:type="simple" id="oo_603816.jpg"><uri content-type="original_file" xlink:type="simple">https://binary.pensoft.net/fig/603816</uri></graphic></fig></tp:treatment-sec><tp:treatment-sec sec-type="notes" id="SECID0EDLDI"><title>Notes.</title><p>We have been unable to find characters that consistently separate second-instar females of <italic><tp:taxon-name><tp:taxon-name-part taxon-name-part-type="genus" reg="Fiorinia">F.</tp:taxon-name-part><tp:taxon-name-part taxon-name-part-type="species" reg="japonica">japonica</tp:taxon-name-part></tp:taxon-name></italic> and <italic><tp:taxon-name><tp:taxon-name-part taxon-name-part-type="genus" reg="Fiorinia">F.</tp:taxon-name-part><tp:taxon-name-part taxon-name-part-type="species" reg="pinicola">pinicola</tp:taxon-name-part></tp:taxon-name></italic>. The swelling of the body adjacent to the abdominal macroducts is usually pointed in <italic><tp:taxon-name><tp:taxon-name-part taxon-name-part-type="genus" reg="Fiorinia">F.</tp:taxon-name-part><tp:taxon-name-part taxon-name-part-type="species" reg="pinicola">pinicola</tp:taxon-name-part></tp:taxon-name></italic> and is usually rounded in <italic><tp:taxon-name><tp:taxon-name-part taxon-name-part-type="genus" reg="Fiorinia">F.</tp:taxon-name-part><tp:taxon-name-part taxon-name-part-type="species" reg="japonica">japonica</tp:taxon-name-part></tp:taxon-name></italic>, but we have too few specimens to understand the possible variation in this character.</p></tp:treatment-sec><tp:treatment-sec sec-type="Second-instar male" id="SECID0EVMDI"><title>Second-instar male.</title><p>One duct cluster on each side of body, composed of several small ducts and two communal ducts. Three longitudinal lines of microducts on venter of abdomen (one medial and two submarginal). Cluster of small microducts with sclerotized orifice laterad of anterior spiracle absent. Five or more gland spines on each side of body between anterior and posterior spiracles. Antennae each with one enlarged seta.</p></tp:treatment-sec><tp:treatment-sec sec-type="material" id="SECID0E1MDI"><title>Specimens examined for description and diagnosis.</title><p>China, Hong Kong, December 1895, on <italic><tp:taxon-name><tp:taxon-name-part taxon-name-part-type="genus" reg="Pinus">Pinus</tp:taxon-name-part><tp:taxon-name-part taxon-name-part-type="species" reg="sinensis">sinensis</tp:taxon-name-part></tp:taxon-name></italic>, A. Koebele 2<sup>nd</sup> ♀, ♂ (1529); United States, California, Los Angeles Co., Los Angeles, August 11, 2020, on <italic><tp:taxon-name><tp:taxon-name-part taxon-name-part-type="genus" reg="Podocarpus">Podocarpus</tp:taxon-name-part><tp:taxon-name-part taxon-name-part-type="species" reg="macrophyllus">macrophyllus</tp:taxon-name-part></tp:taxon-name></italic>, N. Ellenrieder, 3 2<sup>nd</sup> ♀, 2 ad ♀ (2020-3174).</p></tp:treatment-sec><tp:treatment-sec sec-type="material" id="SECID0E1NDI"><title>Other specimens examined from USNM.</title><p>China, Hong Kong, December 1895, on <italic><tp:taxon-name><tp:taxon-name-part taxon-name-part-type="genus" reg="Pinus">Pinus</tp:taxon-name-part><tp:taxon-name-part taxon-name-part-type="species" reg="sinensis">sinensis</tp:taxon-name-part></tp:taxon-name></italic>, A. Koebele (1529) mounted from type material, 2 2<sup>nd</sup> ♀, 2 2<sup>nd</sup> ♂, 2 ad ♀; Japan, Yokohama, Yamashita-cho, October 15, 1941, on <italic><tp:taxon-name><tp:taxon-name-part taxon-name-part-type="genus" reg="Pittosporum">Pittosporum</tp:taxon-name-part><tp:taxon-name-part taxon-name-part-type="species" reg="tobira">tobira</tp:taxon-name-part></tp:taxon-name></italic>, K. Soto 1 1<sup>st</sup> ♀, 2 2<sup>nd</sup> ♀ (Yokohama 199); Japan, November 2, 1977, on <italic><tp:taxon-name><tp:taxon-name-part taxon-name-part-type="genus" reg="Podocarpus">Podocarpus</tp:taxon-name-part></tp:taxon-name></italic> sp., 1 1<sup>st</sup> ♀, 7 ad ♀; United States, California, Orange Co., October 2002, on <italic><tp:taxon-name><tp:taxon-name-part taxon-name-part-type="genus" reg="Pittosporum">Pittosporum</tp:taxon-name-part></tp:taxon-name></italic> sp., H. Mitchell 1 1<sup>st</sup> ♂ embryo, 1 1<sup>st</sup> ♀ embryo, 7 2<sup>nd</sup> ♀, 6 ad ♀.</p></tp:treatment-sec><tp:treatment-sec><!--Section generated to contain objects referenced in tp:taxon-treatment.--><supplementary-material xmlns:xlink="http://www.w3.org/1999/xlink" id="S1" position="float" orientation="portrait" xlink:type="simple"><object-id content-type="doi" xlink:type="simple">10.3897/zookeys.1065.69171.suppl1</object-id><object-id content-type="zenodo_dep_id" xlink:type="simple">5644500</object-id><object-id content-type="arpha" xlink:type="simple">39805435-8C82-5CE6-90EF-DA3347B210D6</object-id><label>Supplementary material 1</label><caption><p>Figures S1–S4</p></caption><statement content-type="dataType"><label>Data type</label><p>Phylogenetic trees and images (docx. file)</p></statement><statement content-type="notes"><label>Explanation note</label><p><bold>Figure S1.</bold> Comparison of field habitus of first-instar exuviae overlapping second-instar exuviae of seven <italic><tp:taxon-name><tp:taxon-name-part taxon-name-part-type="genus" reg="Fiorinia">Fiorinia</tp:taxon-name-part></tp:taxon-name></italic> species occurring in the USA. <bold>Figure S2.</bold> Maximum likelihood bootstrap consensus tree of the subtribe <tp:taxon-name>Fioriniina</tp:taxon-name> based on <abbrev xlink:title="large ribosomal subunit" id="ABBRID0EFGFK" xlink:type="simple">28S</abbrev>, EF1-α, 5’-<abbrev xlink:title="cytochrome oxidase I" id="ABBRID0EJGFK" xlink:type="simple">COI</abbrev>, 3’-<abbrev xlink:title="cytochrome oxidase I" id="ABBRID0ENGFK" xlink:type="simple">COI</abbrev>, and COII. The clade highlighted in solid red indicates a monophyletic <italic><tp:taxon-name><tp:taxon-name-part taxon-name-part-type="genus" reg="Fiorinia">Fiorinia</tp:taxon-name-part></tp:taxon-name></italic>. <bold>Figure S3.</bold> Maximum likelihood bootstrap consensus tree of the subtribe <tp:taxon-name>Fioriniina</tp:taxon-name> based on <abbrev xlink:title="large ribosomal subunit" id="ABBRID0E4GFK" xlink:type="simple">28S</abbrev>. The clade highlighted in red contains <italic><tp:taxon-name><tp:taxon-name-part taxon-name-part-type="genus" reg="Fiorinia">Fiorinia</tp:taxon-name-part></tp:taxon-name></italic>. Red dashed line indicates two <italic><tp:taxon-name><tp:taxon-name-part taxon-name-part-type="genus" reg="Fiorinia">Fiorinia</tp:taxon-name-part></tp:taxon-name></italic> sp. isolates placed with <italic><tp:taxon-name><tp:taxon-name-part taxon-name-part-type="genus" reg="Pseudaulacaspis">Pseudaulacaspis</tp:taxon-name-part></tp:taxon-name></italic> species. Dashed black lines indicate non-<italic><tp:taxon-name><tp:taxon-name-part taxon-name-part-type="genus" reg="Fiorinia">Fiorinia</tp:taxon-name-part></tp:taxon-name></italic> species placed in the <italic><tp:taxon-name><tp:taxon-name-part taxon-name-part-type="genus" reg="Fiorinia">Fiorinia</tp:taxon-name-part></tp:taxon-name></italic> clade. Bootstrap support values equal or greater than 50 are indicated on the tree. <bold>Figure S4.</bold> Neighbor-joining tree of <tp:taxon-name><tp:taxon-name-part taxon-name-part-type="family">Diaspididae</tp:taxon-name-part></tp:taxon-name> 5’-<abbrev xlink:title="cytochrome oxidase I" id="ABBRID0ELIFK" xlink:type="simple">COI</abbrev> barcodes. Terminal taxa are labeled to their narrowest identification-level. Numbers in parentheses after terminal taxa indicate how many sequences are represented in each cluster. The cluster of <italic><tp:taxon-name><tp:taxon-name-part taxon-name-part-type="genus" reg="Fiorinia">Fiorinia</tp:taxon-name-part></tp:taxon-name></italic> species is highlighted in red. Bootstrap support values greater than 75 are indicated on the tree. Nodes with 100 percent bootstrap support are indicated by a “*”.</p></statement><media xlink:href="zookeys-1065-141-s001.docx" mimetype="application" mime-subtype="vnd.openxmlformats-officedocument.wordprocessingml.document" position="float" orientation="portrait" xlink:type="simple" id="oo_603823.docx"><uri content-type="original_file" xlink:type="simple">https://binary.pensoft.net/file/603823</uri></media><permissions><license xlink:type="simple"><license-p>This dataset is made available under the Open Database License (http://opendatacommons.org/licenses/odbl/1.0/). The Open Database License (ODbL) is a license agreement intended to allow users to freely share, modify, and use this Dataset while maintaining this same freedom for others, provided that the original source and author(s) are credited.</license-p></license></permissions><attrib specific-use="authors">Muhammad Z. Ahmed, Matthew R. Moore, Eric A. Rohrig, Cindy L. McKenzie, Di Liu, Jinian Feng, Benjamin B. Normark, Douglass R. Miller</attrib></supplementary-material></tp:treatment-sec><ref-list><ref id="B20"><mixed-citation xmlns:xlink="http://www.w3.org/1999/xlink" xlink:type="simple"><person-group><name name-style="western"><surname>Howell</surname><given-names>JO</given-names></name></person-group> (<year>1977</year>) <article-title>Description of the first instars of the North American species in the genus <italic><tp:taxon-name><tp:taxon-name-part taxon-name-part-type="genus">Fiorinia</tp:taxon-name-part></tp:taxon-name></italic> (<tp:taxon-name><tp:taxon-name-part taxon-name-part-type="suborder">Homoptera</tp:taxon-name-part></tp:taxon-name>: <tp:taxon-name><tp:taxon-name-part taxon-name-part-type="superfamily">Coccoidea</tp:taxon-name-part></tp:taxon-name>: <tp:taxon-name><tp:taxon-name-part taxon-name-part-type="family">Diaspididae</tp:taxon-name-part></tp:taxon-name>).</article-title><source>Annals of the Entomological Society of America</source><volume>70</volume>: <fpage>829</fpage>–<lpage>836</lpage>. <ext-link xlink:type="simple" ext-link-type="doi" xlink:href="10.11646/zootaxa.1615.1.3">https://doi.org/10.11646/zootaxa.1615.1.3</ext-link></mixed-citation></ref></ref-list></tp:taxon-treatment>
