# Supplementary material for: Taxonomic and identification review of adventive Fiorinia Targioni Tozzetti (Hemiptera, Coccomorpha, Diaspididae) of the United States
Source: Zookeys. 2021 Oct 27;1065:141–203. doi: 10.3897/zookeys.1065.69171 (PMC9616077; doi:10.3897/zookeys.1065.69171)
Supplement: XML Treatment for Fiorinia proboscidaria [file zookeys.1065.69171-treatment6.xml]

<!DOCTYPE tp:taxon-treatment
  PUBLIC "-//TaxonX//DTD Taxonomic Treatment Publishing DTD v0 20100105//EN" "tax-treatment-NSO.dtd">
<tp:taxon-treatment xmlns:tp="http://www.plazi.org/taxpub"><tp:treatment-meta><kwd-group><label>Taxon classification</label><kwd>
                <named-content content-type="kingdom">Animalia</named-content>
              </kwd><kwd>
                <named-content content-type="order">Hemiptera</named-content>
              </kwd><kwd>
                <named-content content-type="family">Diaspididae</named-content>
              </kwd></kwd-group><mixed-citation publication-type="journal"><person-group><name><surname>Ahmed</surname><given-names>Muhammad Z.</given-names></name><name><surname>Moore</surname><given-names>Matthew R.</given-names></name><name><surname>Rohrig</surname><given-names>Eric A.</given-names></name><name><surname>McKenzie</surname><given-names>Cindy L.</given-names></name><name><surname>Liu</surname><given-names>Di</given-names></name><name><surname>Feng</surname><given-names>Jinian</given-names></name><name><surname>Normark</surname><given-names>Benjamin B.</given-names></name><name><surname>Miller</surname><given-names>Douglass R.</given-names></name></person-group><article-title>Taxonomic and identification review of adventive <italic><tp:taxon-name><tp:taxon-name-part taxon-name-part-type="genus" reg="Fiorinia">Fiorinia</tp:taxon-name-part></tp:taxon-name></italic> Targioni Tozzetti (<tp:taxon-name><tp:taxon-name-part taxon-name-part-type="order">Hemiptera</tp:taxon-name-part></tp:taxon-name>, <tp:taxon-name><tp:taxon-name-part taxon-name-part-type="above-genus">Coccomorpha</tp:taxon-name-part></tp:taxon-name>, <tp:taxon-name><tp:taxon-name-part taxon-name-part-type="family">Diaspididae</tp:taxon-name-part></tp:taxon-name>) of the United States</article-title><source>Zookeys</source><day>27</day><month>10</month><year>2021</year><volume>1065</volume><fpage>141</fpage><lpage>203</lpage><pub-id pub-id-type="doi">10.3897/zookeys.1065.69171</pub-id></mixed-citation></tp:treatment-meta><tp:nomenclature><tp:taxon-name>
              <object-id xmlns:xlink="http://www.w3.org/1999/xlink" content-type="arpha" xlink:type="simple">8F18EAE1-24E1-582B-853E-E317E0408028</object-id>
              <tp:taxon-name-part taxon-name-part-type="genus" reg="Fiorinia">Fiorinia</tp:taxon-name-part>
              <tp:taxon-name-part taxon-name-part-type="species" reg="proboscidaria">proboscidaria</tp:taxon-name-part>
            </tp:taxon-name><tp:taxon-authority>Green, 1900</tp:taxon-authority></tp:nomenclature><tp:treatment-sec sec-type="description" id="SECID0E3QDI"><title>Field characteristics.</title><p>First-instar exuviae overlapping second-instar exuviae. Without indentation formed between attachment of first- and second-instar exuviae. Second-instar exuviae oval, convex marginally or parallel sided; light to medium dark brown; longitudinal ridge conspicuous and thick. Posterior end of adult female within second-instar exuviae rounded. Heavily infested leaves with white secretion.</p></tp:treatment-sec><tp:treatment-sec sec-type="First-instar nymph" id="SECID0EBRDI"><title>First-instar nymph.</title><p>Similar to <italic><tp:taxon-name><tp:taxon-name-part taxon-name-part-type="genus" reg="Fiorinia">F.</tp:taxon-name-part><tp:taxon-name-part taxon-name-part-type="species" reg="fioriniae">fioriniae</tp:taxon-name-part></tp:taxon-name></italic> and <italic><tp:taxon-name><tp:taxon-name-part taxon-name-part-type="genus" reg="Fiorinia">F.</tp:taxon-name-part><tp:taxon-name-part taxon-name-part-type="species" reg="phantasma">phantasma</tp:taxon-name-part></tp:taxon-name></italic> in having gland spines on abdominal segment VI at least half as long as gland spine on segment VII. <italic><tp:taxon-name><tp:taxon-name-part taxon-name-part-type="genus" reg="Fiorinia">Fiorinia</tp:taxon-name-part><tp:taxon-name-part taxon-name-part-type="species" reg="fioriniae">fioriniae</tp:taxon-name-part></tp:taxon-name></italic> differs by having (characters in parentheses are those of <italic><tp:taxon-name><tp:taxon-name-part taxon-name-part-type="genus" reg="Pseudaulacaspis">P.</tp:taxon-name-part><tp:taxon-name-part taxon-name-part-type="species" reg="proboscidaria">proboscidaria</tp:taxon-name-part></tp:taxon-name></italic>): inner apex of large duct on head flat (rounded or mushroom like). <italic><tp:taxon-name><tp:taxon-name-part taxon-name-part-type="genus" reg="Fiorinia">Fiorinia</tp:taxon-name-part><tp:taxon-name-part taxon-name-part-type="species" reg="phantasma">phantasma</tp:taxon-name-part></tp:taxon-name></italic> differs by having (characters in parentheses are those of <italic><tp:taxon-name><tp:taxon-name-part taxon-name-part-type="genus" reg="Fiorinia">F.</tp:taxon-name-part><tp:taxon-name-part taxon-name-part-type="species" reg="proboscidaria">proboscidaria</tp:taxon-name-part></tp:taxon-name></italic>): pattern of derm surrounding large duct on head globular (serpentine); inner apex of large duct on head rounded or mushroom like (flat).</p></tp:treatment-sec><tp:treatment-sec sec-type="Adult female" id="SECID0EJTDI"><title>Adult female.</title><p>Process between antennae without spicules, often clubbed. Head conical. Antennae close together. Macroducts usually 3–5 on each side of pygidium, thin, longer than wide, resembling microducts. Gland spines barely projecting from body margin. Gland tubercles nearly continuous along body margin from head to abdominal segment III. Microducts in medial areas of prepygidial segments dorsally and ventrally. Lateral margin of head with cluster of circular tubercles possibly representing eye.</p></tp:treatment-sec><tp:treatment-sec sec-type="notes" id="SECID0EOTDI"><title>Notes.</title><p>There are a number of species with processes between the antennae; <xref ref-type="bibr" rid="B55">Wei et al. (2013)</xref> included 16 species in their key to the <italic><tp:taxon-name><tp:taxon-name-part taxon-name-part-type="genus" reg="Fiorinia">Fiorinia</tp:taxon-name-part></tp:taxon-name></italic> species from China. Only a few have an unusually elongate interantennal process and a conical head. <italic><tp:taxon-name><tp:taxon-name-part taxon-name-part-type="genus" reg="Fiorinia">Fiorinia</tp:taxon-name-part><tp:taxon-name-part taxon-name-part-type="species" reg="proboscidaria">proboscidaria</tp:taxon-name-part></tp:taxon-name></italic> resembles <italic><tp:taxon-name><tp:taxon-name-part taxon-name-part-type="genus" reg="Fiorinia">F.</tp:taxon-name-part><tp:taxon-name-part taxon-name-part-type="species" reg="biakana">biakana</tp:taxon-name-part></tp:taxon-name></italic> Williams and Watson but differs by (characters in parentheses are those of <italic><tp:taxon-name><tp:taxon-name-part taxon-name-part-type="genus" reg="Fiorinia">F.</tp:taxon-name-part><tp:taxon-name-part taxon-name-part-type="species" reg="biakana">biakana</tp:taxon-name-part></tp:taxon-name></italic>): space between median lobes less than width of median lobe (greater than width of lobe); macroducts ca. same width as gland spine ducts (wider than gland spine ducts); gland spines slightly protruding from derm surface (protruding at least half length of gland spine duct); gland tubercles continuous along body margin (grouped in clusters). This species also resembles <italic><tp:taxon-name><tp:taxon-name-part taxon-name-part-type="genus" reg="Fiorinia">F.</tp:taxon-name-part><tp:taxon-name-part taxon-name-part-type="species" reg="turpiniae">turpiniae</tp:taxon-name-part></tp:taxon-name></italic> Takahashi but differs by (characters in parentheses are those of <italic><tp:taxon-name><tp:taxon-name-part taxon-name-part-type="genus" reg="Fiorinia">F.</tp:taxon-name-part><tp:taxon-name-part taxon-name-part-type="species" reg="turpiniae">turpiniae</tp:taxon-name-part></tp:taxon-name></italic>): trilocular pores present near the anterior spiracle (absent); gland spines short, shorter than gland spine duct (long, longer than gland spine duct). <italic><tp:taxon-name><tp:taxon-name-part taxon-name-part-type="genus" reg="Fiorinia">Fiorinia</tp:taxon-name-part><tp:taxon-name-part taxon-name-part-type="species" reg="proboscidaria">proboscidaria</tp:taxon-name-part></tp:taxon-name></italic> differs from <italic><tp:taxon-name><tp:taxon-name-part taxon-name-part-type="genus" reg="Fiorinia">F.</tp:taxon-name-part><tp:taxon-name-part taxon-name-part-type="species" reg="randiae">randiae</tp:taxon-name-part></tp:taxon-name></italic> Takahashi by (characters in parentheses are those of <italic><tp:taxon-name><tp:taxon-name-part taxon-name-part-type="genus" reg="Fiorinia">F.</tp:taxon-name-part><tp:taxon-name-part taxon-name-part-type="species" reg="randiae">randiae</tp:taxon-name-part></tp:taxon-name></italic>): gland spines short, shorter than gland spine duct (long, longer than gland spine duct); median lobes nearly parallel (divergent). Florida specimens of <italic><tp:taxon-name><tp:taxon-name-part taxon-name-part-type="genus" reg="Fiorinia">F.</tp:taxon-name-part><tp:taxon-name-part taxon-name-part-type="species" reg="proboscidaria">proboscidaria</tp:taxon-name-part></tp:taxon-name></italic> are consistent with the description of <xref ref-type="bibr" rid="B58">Williams and Watson (1988)</xref> and <xref ref-type="bibr" rid="B46">Takagi (1970)</xref> except that both illustrated a lobe on each side of the head (Florida specimens lack these lobes), and that neither described the cluster of circular tubercles near the margin of the head or the ventromedial microducts anteriad of the pygidium. The illustration of Takagi has small lines at the end of the lobe on the side of the head which may be the same as the circular tubercles mentioned above, but they were not discussed in the description.</p></tp:treatment-sec><tp:treatment-sec sec-type="Second-instar female" id="SECID0EKXDI"><title>Second-instar female.</title><p>Median lobes broad, as wide as or wider than medial lobule of second lobe, projecting ca. same amount or slightly less than medial lobule of second lobes. With four pairs of marginal macroducts. Swelling of body margin adjacent to macroduct usually rounded. With three large gland spines on margin of each side of body from abdominal segments II–IV; usually with small gland spine on each side of abdominal segments V and VI; without small gland spines on abdominal segment I. With three microducts on each side of head. Longitudinal line of microducts present submarginally on venter of abdominal segments II–VI, normally with 1–5 microducts on each side of each segment. Small lobular projections on anterior of head sometimes present. Cicatrix present on dorsal submargin of abdominal segment I.</p></tp:treatment-sec><tp:treatment-sec sec-type="Second-instar male" id="SECID0EPXDI"><title>Second-instar male.</title><p>Two duct clusters on each side of body, anterior cluster without communal duct, posterior cluster composed of communal duct without associated smaller ducts. Normally, three longitudinal lines of microducts on venter of abdomen (one medial and two submarginal) occasionally with two medially forming four longitudinal lines. Without cluster of small microducts with sclerotized orifice laterad of anterior spiracle. Fewer than five gland spines on each side of body between anterior and posterior spiracles. Antennae each with one enlarged seta.</p><fig id="F16" position="float" orientation="portrait"><object-id xmlns:xlink="http://www.w3.org/1999/xlink" content-type="doi" xlink:type="simple">10.3897/zookeys.1065.69171.figure16</object-id><object-id xmlns:xlink="http://www.w3.org/1999/xlink" content-type="zenodo_dep_id" xlink:type="simple">5644472</object-id><object-id xmlns:xlink="http://www.w3.org/1999/xlink" content-type="arpha" xlink:type="simple">A0D3E38C-F551-500D-AB86-1CD1E9B0274A</object-id><label>Figure 16.</label><caption><p><italic><tp:taxon-name><tp:taxon-name-part taxon-name-part-type="genus" reg="Fiorinia">Fiorinia</tp:taxon-name-part><tp:taxon-name-part taxon-name-part-type="species" reg="proboscidaria">proboscidaria</tp:taxon-name-part></tp:taxon-name></italic>, First-instar nymph, Putnam Co., Crescent City, October 2, 2019, on <italic><tp:taxon-name><tp:taxon-name-part taxon-name-part-type="genus" reg="Citrus">Citrus</tp:taxon-name-part></tp:taxon-name></italic> sp., D. Rigby, M. Cain, (2018-5548). Abbreviations: a) large duct on head; b) dorsal microduct; c) short gland spine on abdominal segment II; d) long gland spine on abdominal segment VI; e) long gland spine on abdominal segment VII.</p></caption><graphic xmlns:xlink="http://www.w3.org/1999/xlink" xlink:href="zookeys-1065-141-g016.jpg" position="float" orientation="portrait" xlink:type="simple" id="oo_603817.jpg"><uri content-type="original_file" xlink:type="simple">https://binary.pensoft.net/fig/603817</uri></graphic></fig><fig id="F17" position="float" orientation="portrait"><object-id xmlns:xlink="http://www.w3.org/1999/xlink" content-type="doi" xlink:type="simple">10.3897/zookeys.1065.69171.figure17</object-id><object-id xmlns:xlink="http://www.w3.org/1999/xlink" content-type="zenodo_dep_id" xlink:type="simple">5644474</object-id><object-id xmlns:xlink="http://www.w3.org/1999/xlink" content-type="arpha" xlink:type="simple">31F177B3-8B7E-57DC-828C-6A6B418BD2C2</object-id><label>Figure 17.</label><caption><p><italic><tp:taxon-name><tp:taxon-name-part taxon-name-part-type="genus" reg="Fiorinia">Fiorinia</tp:taxon-name-part><tp:taxon-name-part taxon-name-part-type="species" reg="proboscidaria">proboscidaria</tp:taxon-name-part></tp:taxon-name></italic>, adult female, Hillsborough Co., Tampa, December 16, 2013, on <italic><tp:taxon-name><tp:taxon-name-part taxon-name-part-type="genus" reg="Citrus">Citrus</tp:taxon-name-part></tp:taxon-name></italic> sp., J. Hoffman (2013-9087). Abbreviations: a) conical head with protrusion, antennae: b) anterior spiracle; c) gland tubercle; d) gland spine with small dermal protrusion; e) small microduct; f) enlargement of pygidium; g) microduct; h) circular tubercles in invagination.</p></caption><graphic xmlns:xlink="http://www.w3.org/1999/xlink" xlink:href="zookeys-1065-141-g017.jpg" position="float" orientation="portrait" xlink:type="simple" id="oo_603818.jpg"><uri content-type="original_file" xlink:type="simple">https://binary.pensoft.net/fig/603818</uri></graphic></fig><fig id="F18" position="float" orientation="portrait"><object-id xmlns:xlink="http://www.w3.org/1999/xlink" content-type="doi" xlink:type="simple">10.3897/zookeys.1065.69171.figure18</object-id><object-id xmlns:xlink="http://www.w3.org/1999/xlink" content-type="zenodo_dep_id" xlink:type="simple">5644476</object-id><object-id xmlns:xlink="http://www.w3.org/1999/xlink" content-type="arpha" xlink:type="simple">B898F0CD-EA0B-5894-92DF-E508744BAB07</object-id><label>Figure 18.</label><caption><p><italic><tp:taxon-name><tp:taxon-name-part taxon-name-part-type="genus" reg="Fiorinia">Fiorinia</tp:taxon-name-part><tp:taxon-name-part taxon-name-part-type="species" reg="proboscidaria">proboscidaria</tp:taxon-name-part></tp:taxon-name></italic>, second-instar female, Flagler Co., Palm Coast, June 18, 2020, on <italic><tp:taxon-name><tp:taxon-name-part taxon-name-part-type="genus" reg="Citrus">Citrus</tp:taxon-name-part></tp:taxon-name></italic> sp., M. Cain, (2020-2353). Abbreviations: a) anterior spiracle; b) large gland spine, c) small microduct; d) enlargement of pygidium; e) lobular projections on head.</p></caption><graphic xmlns:xlink="http://www.w3.org/1999/xlink" xlink:href="zookeys-1065-141-g018.jpg" position="float" orientation="portrait" xlink:type="simple" id="oo_603819.jpg"><uri content-type="original_file" xlink:type="simple">https://binary.pensoft.net/fig/603819</uri></graphic></fig><fig id="F19" position="float" orientation="portrait"><object-id xmlns:xlink="http://www.w3.org/1999/xlink" content-type="doi" xlink:type="simple">10.3897/zookeys.1065.69171.figure19</object-id><object-id xmlns:xlink="http://www.w3.org/1999/xlink" content-type="zenodo_dep_id" xlink:type="simple">5644478</object-id><object-id xmlns:xlink="http://www.w3.org/1999/xlink" content-type="arpha" xlink:type="simple">2B388138-2BA3-5557-99F6-0806EE37DDF6</object-id><label>Figure 19.</label><caption><p><italic><tp:taxon-name><tp:taxon-name-part taxon-name-part-type="genus" reg="Fiorinia">Fiorinia</tp:taxon-name-part><tp:taxon-name-part taxon-name-part-type="species" reg="proboscidaria">proboscidaria</tp:taxon-name-part></tp:taxon-name></italic>, second-instar male, Putnam Co., Crescent City, October 2, 2019, on <italic><tp:taxon-name><tp:taxon-name-part taxon-name-part-type="genus" reg="Citrus">Citrus</tp:taxon-name-part></tp:taxon-name></italic> sp., D. Rigby, M. Cain, (2018-5548). Abbreviations: a) small microduct; b) large gland spine; c) enlargement of pygidium; d) small macroduct; e) large microduct; f) enlargement of part of duct cluster; g) enlargement of communal duct.</p></caption><graphic xmlns:xlink="http://www.w3.org/1999/xlink" xlink:href="zookeys-1065-141-g019.jpg" position="float" orientation="portrait" xlink:type="simple" id="oo_603820.jpg"><uri content-type="original_file" xlink:type="simple">https://binary.pensoft.net/fig/603820</uri></graphic></fig></tp:treatment-sec><tp:treatment-sec sec-type="Florida collection records" id="SECID0EQ2DI"><title>Florida collection records.</title><p>Hillsborough Co., Tampa, December 16, 2013, on <italic><tp:taxon-name><tp:taxon-name-part taxon-name-part-type="genus" reg="Citrus">Citrus</tp:taxon-name-part></tp:taxon-name></italic> sp., J. Hoffman (2013-9087) (7 slides); Hillsborough Co., Tampa, November 19, 2014, on <italic><tp:taxon-name><tp:taxon-name-part taxon-name-part-type="genus" reg="Citrus">Citrus</tp:taxon-name-part></tp:taxon-name></italic> sp., M. Briceno (2014-859) (6 slides); Hillsborough Co., Tampa, October 23, 2014, on <italic><tp:taxon-name><tp:taxon-name-part taxon-name-part-type="genus" reg="Citrus">Citrus</tp:taxon-name-part></tp:taxon-name></italic> sp., M. Briceno (2014-7431) (2 slides); Hillsborough Co., Tampa, October 30, 2014, on <italic><tp:taxon-name><tp:taxon-name-part taxon-name-part-type="genus" reg="Citrus">Citrus</tp:taxon-name-part></tp:taxon-name></italic> sp., M. Briceno (2014-7574) (7 Slides); Hillsborough Co., Valrico, September 17, 2018, on <tp:taxon-name><tp:taxon-name-part taxon-name-part-type="genus" reg="Citrus">Citrus</tp:taxon-name-part><tp:taxon-name-part taxon-name-part-type="hybrid-sign">×</tp:taxon-name-part><tp:taxon-name-part taxon-name-part-type="species" reg="paradisi">paradisi</tp:taxon-name-part></tp:taxon-name>, P. Barker (2018-4907) (2 slides); Putnam Co., Palatka, October 25, 2018, on <italic><tp:taxon-name><tp:taxon-name-part taxon-name-part-type="genus" reg="Ilex">Ilex</tp:taxon-name-part><tp:taxon-name-part taxon-name-part-type="species" reg="cornuta">cornuta</tp:taxon-name-part></tp:taxon-name></italic>, M. Cain, T. Wright, and C. Hall (2018-5664) (2 slides); Santa Rosa Co., Gulf Breeze, January 3, 2014, on <italic><tp:taxon-name><tp:taxon-name-part taxon-name-part-type="genus" reg="Citrus">Citrus</tp:taxon-name-part></tp:taxon-name></italic> sp., M. Anderson (2014-46) (3 slides).</p></tp:treatment-sec><tp:treatment-sec sec-type="material" id="SECID0ER4DI"><title>Specimens examined for description and diagnosis.</title><p>Flagler Co., Palm Coast, June 18, 2020, on <italic><tp:taxon-name><tp:taxon-name-part taxon-name-part-type="genus" reg="Citrus">Citrus</tp:taxon-name-part></tp:taxon-name></italic> sp., M. Cain, 5 2<sup>nd</sup> ♀, (2020-2353); Hillsborough Co., Tampa, December 16, 2013, on <italic><tp:taxon-name><tp:taxon-name-part taxon-name-part-type="genus" reg="Citrus">Citrus</tp:taxon-name-part></tp:taxon-name></italic> sp., J. Hoffman 5 ad ♀ (2013-9087); Manatee Co., Bradenton, January 6, 2021, on <italic><tp:taxon-name><tp:taxon-name-part taxon-name-part-type="genus" reg="Citrus">Citrus</tp:taxon-name-part></tp:taxon-name></italic> sp., P. Kumar, 10 ad ♀ (2021-67); Pinellas Co., Palm Harbor, September 16, 2019, on <italic><tp:taxon-name><tp:taxon-name-part taxon-name-part-type="genus" reg="Citrus">Citrus</tp:taxon-name-part></tp:taxon-name></italic> sp. B. Rose, 2 ad ♀ (2019-5124); Putnam Co., Crescent City, October 2, 2019, on <italic><tp:taxon-name><tp:taxon-name-part taxon-name-part-type="genus" reg="Citrus">Citrus</tp:taxon-name-part></tp:taxon-name></italic> sp., D. Rigby, M. Cain, 5 1<sup>st</sup> (2018-5548); Putnam Co., Crescent City, October 2, 2019, on <italic><tp:taxon-name><tp:taxon-name-part taxon-name-part-type="genus" reg="Citrus">Citrus</tp:taxon-name-part></tp:taxon-name></italic> sp., D. Rigby, M. Cain, 5 2<sup>nd</sup> ♂ (2018-5548).</p></tp:treatment-sec><tp:treatment-sec sec-type="material" id="SECID0EH6DI"><title>Material examined from USNM.</title><p>China, Hong Kong, September 2, 1980, on <italic><tp:taxon-name><tp:taxon-name-part taxon-name-part-type="genus" reg="Podocarpus">Podocarpus</tp:taxon-name-part></tp:taxon-name></italic> sp., J. Dooley 1 2<sup>nd</sup> ♂, 1 prepupa, 4 ad ♀ (Los Angeles 25002). Martinique, February 8, 2000, on <italic><tp:taxon-name><tp:taxon-name-part taxon-name-part-type="genus" reg="Citrus">Citrus</tp:taxon-name-part><tp:taxon-name-part taxon-name-part-type="species" reg="aurantifolia">aurantifolia</tp:taxon-name-part></tp:taxon-name></italic>, K. Stewart 1 2<sup>nd</sup> ♀, 1 ad ♀ (St. Thomas 010770).</p></tp:treatment-sec><ref-list><ref id="B55"><mixed-citation xmlns:xlink="http://www.w3.org/1999/xlink" xlink:type="simple"><person-group><name name-style="western"><surname>Wei</surname><given-names>J</given-names></name><name name-style="western"><surname>Zhang</surname><given-names>B</given-names></name><name name-style="western"><surname>Feng</surname><given-names>JN</given-names></name></person-group> (<year>2013</year>) <article-title>Two new species of <italic><tp:taxon-name><tp:taxon-name-part taxon-name-part-type="genus">Fiorinia</tp:taxon-name-part></tp:taxon-name></italic> Targioni-Tozzetti (<tp:taxon-name><tp:taxon-name-part taxon-name-part-type="order">Hemiptera</tp:taxon-name-part></tp:taxon-name>: <tp:taxon-name><tp:taxon-name-part taxon-name-part-type="superfamily">Coccoidea</tp:taxon-name-part></tp:taxon-name>: <tp:taxon-name><tp:taxon-name-part taxon-name-part-type="family">Diaspididae</tp:taxon-name-part></tp:taxon-name>) from China.</article-title><source>Zootaxa</source><volume>3641</volume>(<issue>1</issue>): <fpage>092</fpage>–<lpage>100</lpage>. <ext-link xlink:type="simple" ext-link-type="doi" xlink:href="10.11646/zootaxa.3641.1.10">https://doi.org/10.11646/zootaxa.3641.1.10</ext-link></mixed-citation></ref><ref id="B58"><mixed-citation xmlns:xlink="http://www.w3.org/1999/xlink" xlink:type="simple"><person-group><name name-style="western"><surname>Williams</surname><given-names>DJ</given-names></name><name name-style="western"><surname>Watson</surname><given-names>GW</given-names></name></person-group> (<year>1988</year>) <source>The scale insects of the tropical South Pacific region. Pt. 1. The Armoured Scales (<tp:taxon-name><tp:taxon-name-part taxon-name-part-type="family">Diaspididae</tp:taxon-name-part></tp:taxon-name>).</source><publisher-name>CAB International</publisher-name>, <publisher-loc>Wallingford</publisher-loc>, <size units="page">290 pp</size>.</mixed-citation></ref><ref id="B46"><mixed-citation xmlns:xlink="http://www.w3.org/1999/xlink" xlink:type="simple"><person-group><name name-style="western"><surname>Takagi</surname><given-names>S</given-names></name></person-group> (<year>1970</year>) <article-title><tp:taxon-name><tp:taxon-name-part taxon-name-part-type="family">Diaspididae</tp:taxon-name-part></tp:taxon-name> of Taiwan based on material collected in connection with the Japan-U.S. Cooperative Science Programme, 1965 (<tp:taxon-name><tp:taxon-name-part taxon-name-part-type="suborder">Homoptera</tp:taxon-name-part></tp:taxon-name>: <tp:taxon-name><tp:taxon-name-part taxon-name-part-type="superfamily">Coccoidea</tp:taxon-name-part></tp:taxon-name>). Pt. II.</article-title><source><tp:taxon-name><tp:taxon-name-part taxon-name-part-type="class">Insecta</tp:taxon-name-part></tp:taxon-name> Matsumurana</source><volume>33</volume>: <fpage>1</fpage>–<lpage>146</lpage>.</mixed-citation></ref></ref-list></tp:taxon-treatment>
