# Supplementary material for: Taxonomic and identification review of adventive Fiorinia Targioni Tozzetti (Hemiptera, Coccomorpha, Diaspididae) of the United States
Source: Zookeys. 2021 Oct 27;1065:141–203. doi: 10.3897/zookeys.1065.69171 (PMC9616077; doi:10.3897/zookeys.1065.69171)
Supplement: XML Treatment for Fiorinia theae [file zookeys.1065.69171-treatment7.xml]

<!DOCTYPE tp:taxon-treatment
  PUBLIC "-//TaxonX//DTD Taxonomic Treatment Publishing DTD v0 20100105//EN" "tax-treatment-NSO.dtd">
<tp:taxon-treatment xmlns:tp="http://www.plazi.org/taxpub"><tp:treatment-meta><kwd-group><label>Taxon classification</label><kwd>
                <named-content content-type="kingdom">Animalia</named-content>
              </kwd><kwd>
                <named-content content-type="order">Hemiptera</named-content>
              </kwd><kwd>
                <named-content content-type="family">Diaspididae</named-content>
              </kwd></kwd-group><mixed-citation publication-type="journal"><person-group><name><surname>Ahmed</surname><given-names>Muhammad Z.</given-names></name><name><surname>Moore</surname><given-names>Matthew R.</given-names></name><name><surname>Rohrig</surname><given-names>Eric A.</given-names></name><name><surname>McKenzie</surname><given-names>Cindy L.</given-names></name><name><surname>Liu</surname><given-names>Di</given-names></name><name><surname>Feng</surname><given-names>Jinian</given-names></name><name><surname>Normark</surname><given-names>Benjamin B.</given-names></name><name><surname>Miller</surname><given-names>Douglass R.</given-names></name></person-group><article-title>Taxonomic and identification review of adventive <italic><tp:taxon-name><tp:taxon-name-part taxon-name-part-type="genus" reg="Fiorinia">Fiorinia</tp:taxon-name-part></tp:taxon-name></italic> Targioni Tozzetti (<tp:taxon-name><tp:taxon-name-part taxon-name-part-type="order">Hemiptera</tp:taxon-name-part></tp:taxon-name>, <tp:taxon-name><tp:taxon-name-part taxon-name-part-type="above-genus">Coccomorpha</tp:taxon-name-part></tp:taxon-name>, <tp:taxon-name><tp:taxon-name-part taxon-name-part-type="family">Diaspididae</tp:taxon-name-part></tp:taxon-name>) of the United States</article-title><source>Zookeys</source><day>27</day><month>10</month><year>2021</year><volume>1065</volume><fpage>141</fpage><lpage>203</lpage><pub-id pub-id-type="doi">10.3897/zookeys.1065.69171</pub-id></mixed-citation></tp:treatment-meta><tp:nomenclature><tp:taxon-name>
              <object-id xmlns:xlink="http://www.w3.org/1999/xlink" content-type="arpha" xlink:type="simple">06798ADC-EED1-54A6-AEF2-4DB1C23C42BC</object-id>
              <tp:taxon-name-part taxon-name-part-type="genus" reg="Fiorinia">Fiorinia</tp:taxon-name-part>
              <tp:taxon-name-part taxon-name-part-type="species" reg="theae">theae</tp:taxon-name-part>
            </tp:taxon-name><tp:taxon-authority>Green, 1900</tp:taxon-authority></tp:nomenclature><tp:treatment-sec sec-type="description" id="SECID0EMBAK"><title>Field characteristics.</title><p>First-instar exuviae overlapping second-instar exuviae. Without indentation between attachment of first- and second-instar exuviae. Second-instar exuviae oval, convex marginally; light gray to nearly black; longitudinal ridge conspicuous. Posterior end of adult female within second-instar exuviae rounded. Heavily infested leaves with extensive white secretion (Suppl. material <xref ref-type="supplementary-material" rid="S1">1</xref>: Fig. S1).</p></tp:treatment-sec><tp:treatment-sec sec-type="First-instar nymph" id="SECID0EWBAK"><title>First-instar nymph.</title><p>Described in <xref ref-type="bibr" rid="B20">Howell (1977)</xref>.</p></tp:treatment-sec><tp:treatment-sec sec-type="Second-instar female" id="SECID0EACAK"><title>Second-instar female.</title><p>Median lobes broad, equal to or wider than width of medial lobule of second lobe, projecting ca. same amount or slightly less than medial lobule of second lobes. With four pairs of marginal macroducts. Swelling of body margin adjacent to macroduct usually rounded. With three large gland spines on margin of each side of body from abdominal segments II–IV; usually with small gland spine on each side of abdominal segments V and VI; without small gland spines on abdominal segment I. With three microducts on each side of head. Longitudinal line of microducts present submarginally on venter of abdominal segments II–VI, normally with 1–5 microducts on each side of each segment. Small lobular projections anteriorly on head sometimes present. Cicatrix present on dorsal submargin of abdominal segment I.</p></tp:treatment-sec><tp:treatment-sec sec-type="notes" id="SECID0EFCAK"><title>Notes.</title><p>We have been unable to find characters that consistently separate second-instar females of <italic><tp:taxon-name><tp:taxon-name-part taxon-name-part-type="genus" reg="Fiorinia">F.</tp:taxon-name-part><tp:taxon-name-part taxon-name-part-type="species" reg="proboscidaria">proboscidaria</tp:taxon-name-part></tp:taxon-name></italic> and <italic><tp:taxon-name><tp:taxon-name-part taxon-name-part-type="genus" reg="Fiorinia">F.</tp:taxon-name-part><tp:taxon-name-part taxon-name-part-type="species" reg="theae">theae</tp:taxon-name-part></tp:taxon-name></italic>.</p></tp:treatment-sec><tp:treatment-sec sec-type="Second-instar male" id="SECID0EBDAK"><title>Second-instar male.</title><p>Two duct clusters on each side of body, anterior cluster without communal duct, posterior cluster composed of two communal ducts without associated smaller ducts. Five longitudinal lines of microducts on venter of abdomen (one medial, two mediolateral and two submarginal). Without cluster of small microducts with sclerotized orifice laterad of anterior spiracle (sometimes with one duct present). Fewer than five gland spines on each side of body between anterior and posterior spiracles. Antennae each with one enlarged seta. Some specimens with small protrusions that are remnants of legs.</p></tp:treatment-sec><tp:treatment-sec sec-type="Florida collection records" id="SECID0EGDAK"><title>Florida collection records.</title><p>Alachua Co., Alachua, October 1, 2012, <italic><tp:taxon-name><tp:taxon-name-part taxon-name-part-type="genus" reg="Camellia">Camellia</tp:taxon-name-part></tp:taxon-name></italic> sp., C. Jones, (2012-7479) (2 slides); Alachua Co., Gainesville, February 10, 1965, on <italic><tp:taxon-name><tp:taxon-name-part taxon-name-part-type="genus" reg="Camellia">Camellia</tp:taxon-name-part><tp:taxon-name-part taxon-name-part-type="species" reg="japonica">japonica</tp:taxon-name-part></tp:taxon-name></italic>, A.E. Graham (1965-0345); Alachua Co., Gainesville, October 16, 1973, on <italic><tp:taxon-name><tp:taxon-name-part taxon-name-part-type="genus" reg="Citrus">Citrus</tp:taxon-name-part><tp:taxon-name-part taxon-name-part-type="species" reg="mitis">mitis</tp:taxon-name-part></tp:taxon-name></italic>, F. Collins (1973-3065); Alachua Co., Gainesville, October 25, 1979, on <italic><tp:taxon-name><tp:taxon-name-part taxon-name-part-type="genus" reg="Citrus">Citrus</tp:taxon-name-part></tp:taxon-name></italic> sp., R.I. Sailer (1979-1513); Alachua Co., Gainesville, March 20, 1991, on <italic><tp:taxon-name><tp:taxon-name-part taxon-name-part-type="genus" reg="Ilex">Ilex</tp:taxon-name-part></tp:taxon-name></italic> sp., F. Bennet (1991-2953); Alachua Co., Gainesville, March 20, 1991, on <italic><tp:taxon-name><tp:taxon-name-part taxon-name-part-type="genus" reg="Ilex">Ilex</tp:taxon-name-part></tp:taxon-name></italic> sp., F. Bennett (1991-001–002) (2 slides); Alachua Co., Gainesville, July 19, 1991, on <italic><tp:taxon-name><tp:taxon-name-part taxon-name-part-type="genus" reg="Ilex">Ilex</tp:taxon-name-part></tp:taxon-name></italic> sp., F. Bennett (1991-0383) (3 Slides); Alachua Co., Gainesville, December 3, 1991, on <italic><tp:taxon-name><tp:taxon-name-part taxon-name-part-type="genus" reg="Ilex">Ilex</tp:taxon-name-part></tp:taxon-name></italic> sp., F. Bennet (1991-002–003) (2 slides); Alachua Co., Gainesville, October 16, 1992, <italic><tp:taxon-name><tp:taxon-name-part taxon-name-part-type="genus" reg="Ilex">Ilex</tp:taxon-name-part></tp:taxon-name></italic> sp., F. Bennett (1992-001); Alachua Co., Gainesville, April 15, 1999, on <italic><tp:taxon-name><tp:taxon-name-part taxon-name-part-type="genus" reg="Ilex">Ilex</tp:taxon-name-part></tp:taxon-name></italic> sp., D. Strosnider (1999-383) (2 slides); Alachua Co., Gainesville, July 2011, on <italic><tp:taxon-name><tp:taxon-name-part taxon-name-part-type="genus" reg="Ilex">Ilex</tp:taxon-name-part><tp:taxon-name-part taxon-name-part-type="species" reg="cornuta">cornuta</tp:taxon-name-part></tp:taxon-name></italic>, Shirley Vogel (2011-4847); Alachua Co., Gainesville, February 2012, on <italic><tp:taxon-name><tp:taxon-name-part taxon-name-part-type="genus" reg="Camellia">Camellia</tp:taxon-name-part><tp:taxon-name-part taxon-name-part-type="species" reg="sasanqua">sasanqua</tp:taxon-name-part></tp:taxon-name></italic>, D. Feiber (2012-1006) (3 slides); Alachua Co., Gainesville, January 8, 2013, on <italic><tp:taxon-name><tp:taxon-name-part taxon-name-part-type="genus" reg="Illicium">Illicium</tp:taxon-name-part><tp:taxon-name-part taxon-name-part-type="species" reg="floridanum">floridanum</tp:taxon-name-part></tp:taxon-name></italic>, M. Frank (2013-102) (2 slides); Alachua Co., Gainesville, December 1, 2013, on <italic><tp:taxon-name><tp:taxon-name-part taxon-name-part-type="genus" reg="Camellia">Camellia</tp:taxon-name-part></tp:taxon-name></italic> sp., T. Harris (2013-8692); Alachua Co., Hawthorne, February 26, 1971, on <italic><tp:taxon-name><tp:taxon-name-part taxon-name-part-type="genus" reg="Aucuba">Aucuba</tp:taxon-name-part><tp:taxon-name-part taxon-name-part-type="species" reg="japonica">japonica</tp:taxon-name-part></tp:taxon-name></italic>, E.W. Holder (1971-2976) (5 slides); Baker Co., Macclenny, March 14, 1968, on <italic><tp:taxon-name><tp:taxon-name-part taxon-name-part-type="genus" reg="Ilex">Ilex</tp:taxon-name-part><tp:taxon-name-part taxon-name-part-type="species" reg="latifolia">latifolia</tp:taxon-name-part></tp:taxon-name></italic>, H.W. Collins (1968-351) (2 slides); Baker Co., Macclenny, October 21, 1975, on <italic><tp:taxon-name><tp:taxon-name-part taxon-name-part-type="genus" reg="Ilex">Ilex</tp:taxon-name-part><tp:taxon-name-part taxon-name-part-type="species" reg="cornuta">cornuta</tp:taxon-name-part></tp:taxon-name></italic>, C. Webb (1975-411); Bay Co., Panama City, March 8, 1978, on <italic><tp:taxon-name><tp:taxon-name-part taxon-name-part-type="genus" reg="Euonymus">Euonymus</tp:taxon-name-part></tp:taxon-name></italic>sp., A.E. Graham (1978-003); Brevard Co., Grant, June 15, 1962, on <italic><tp:taxon-name><tp:taxon-name-part taxon-name-part-type="genus" reg="Camellia">Camellia</tp:taxon-name-part></tp:taxon-name></italic> sp., H.C. Levan (1962-0388); <tp:taxon-name><tp:taxon-name-part taxon-name-part-type="genus" reg="Citrus">Citrus</tp:taxon-name-part></tp:taxon-name> Co., Hernando, August 15, 1979, on <italic><tp:taxon-name><tp:taxon-name-part taxon-name-part-type="genus" reg="Ilex">Ilex</tp:taxon-name-part><tp:taxon-name-part taxon-name-part-type="species" reg="cornuta">cornuta</tp:taxon-name-part></tp:taxon-name></italic>, R.H. Phillips (1979-1604) (2 slides); Collier Co., Naples, November 13, 2012, on <italic><tp:taxon-name><tp:taxon-name-part taxon-name-part-type="genus" reg="Ilex">Ilex</tp:taxon-name-part></tp:taxon-name></italic> sp., S. Krueger (2012-8615) (2 slides); Collier Co., Naples, November 13, 2012, on <italic><tp:taxon-name><tp:taxon-name-part taxon-name-part-type="genus" reg="Ilex">Ilex</tp:taxon-name-part></tp:taxon-name></italic> sp., S. Krueger (2012-8618) (2 slides); Dixie Co., Old Town, November 19, 1979, on <italic><tp:taxon-name><tp:taxon-name-part taxon-name-part-type="genus" reg="Euonymus">Euonymus</tp:taxon-name-part></tp:taxon-name></italic> sp., F. McHenry (1979-1664) (3 slides); Dixie Co., Suwannee, May 22, 1978, on <italic><tp:taxon-name><tp:taxon-name-part taxon-name-part-type="genus" reg="Citrus">Citrus</tp:taxon-name-part><tp:taxon-name-part taxon-name-part-type="species" reg="nobilis">nobilis</tp:taxon-name-part></tp:taxon-name></italic>, A.E. Graham and A. Hamon (1978-1601) (3 slides); Duval Co., Jacksonville, February 17, 1981, on <italic><tp:taxon-name><tp:taxon-name-part taxon-name-part-type="genus" reg="Ilex">Ilex</tp:taxon-name-part><tp:taxon-name-part taxon-name-part-type="species" reg="cassine">cassine</tp:taxon-name-part></tp:taxon-name></italic>, H. Collins (1981-0352) (2 slides); Duval Co., Jacksonville, October 13, 1981, on <italic><tp:taxon-name><tp:taxon-name-part taxon-name-part-type="genus" reg="Citrus">Citrus</tp:taxon-name-part><tp:taxon-name-part taxon-name-part-type="species" reg="sinensis">sinensis</tp:taxon-name-part></tp:taxon-name></italic>, G. Virgona (1981-0460, 3056) (3 slides); Duval Co., Jacksonville, January 25, 2005, on <italic><tp:taxon-name><tp:taxon-name-part taxon-name-part-type="genus" reg="Camellia">Camellia</tp:taxon-name-part><tp:taxon-name-part taxon-name-part-type="species" reg="japonica">japonica</tp:taxon-name-part></tp:taxon-name></italic>, J. Smith (2005-464); Duval Co., Jacksonville, October 26, 2010, on <italic><tp:taxon-name><tp:taxon-name-part taxon-name-part-type="genus" reg="Ilex">Ilex</tp:taxon-name-part><tp:taxon-name-part taxon-name-part-type="species" reg="vomitoria">vomitoria</tp:taxon-name-part></tp:taxon-name></italic>, J. Brambila (2010-6593); Duval Co., Jacksonville, October 15, 2012, on <italic><tp:taxon-name><tp:taxon-name-part taxon-name-part-type="genus" reg="Camellia">Camellia</tp:taxon-name-part></tp:taxon-name></italic> sp., K. Theriault (2012-7841–7842) (4 slides); Duval Co., Jacksonville, October 25, 2012, on <italic><tp:taxon-name><tp:taxon-name-part taxon-name-part-type="genus" reg="Citrus">Citrus</tp:taxon-name-part></tp:taxon-name></italic> sp., K.Coffey, Lisa Hassell (2012-8102) (2 slides); Duval Co., Jacksonville, April 15, 2013, on <italic><tp:taxon-name><tp:taxon-name-part taxon-name-part-type="genus" reg="Ilex">Ilex</tp:taxon-name-part></tp:taxon-name></italic> sp., K. Theriault (2013-2501) (2 slides); Duval Co., Jacksonville, March 26, 2014, on <italic><tp:taxon-name><tp:taxon-name-part taxon-name-part-type="genus" reg="Camellia">Camellia</tp:taxon-name-part><tp:taxon-name-part taxon-name-part-type="species" reg="sasanqua">sasanqua</tp:taxon-name-part></tp:taxon-name></italic>, L. Hassel (2014-2025) (2 slides); Escambia Co., Pensacola, March 10, 1991, on <italic><tp:taxon-name><tp:taxon-name-part taxon-name-part-type="genus" reg="Camellia">Camellia</tp:taxon-name-part></tp:taxon-name></italic> sp., F.D. Bennett (1991-0425, 3010) (2 slides); Flagler Co., Bunnell, January 11, 2012, on <italic><tp:taxon-name><tp:taxon-name-part taxon-name-part-type="genus" reg="Ilex">Ilex</tp:taxon-name-part><tp:taxon-name-part taxon-name-part-type="species" reg="cornuta">cornuta</tp:taxon-name-part></tp:taxon-name></italic> (2012-369) (4 slides); Gadsden Co., Chattahoochee, December 13, 1990, on <italic><tp:taxon-name><tp:taxon-name-part taxon-name-part-type="genus" reg="Camellia">Camellia</tp:taxon-name-part></tp:taxon-name></italic> sp., F. Bennett (1990-011–013) (3 slides); Gadsden Co., Quincy, January 28, 2005, on <italic><tp:taxon-name><tp:taxon-name-part taxon-name-part-type="genus" reg="Ilex">Ilex</tp:taxon-name-part></tp:taxon-name></italic> sp., B. Cecil (2005-901); Gadsden Co., Quincy, March 20, 2012, on <italic><tp:taxon-name><tp:taxon-name-part taxon-name-part-type="genus" reg="Poncirus">Poncirus</tp:taxon-name-part></tp:taxon-name></italic> sp., M. Bentley (2012-1944) (2 slides); Hillsborough Co., Brandon, May 29, 1986, on <italic><tp:taxon-name><tp:taxon-name-part taxon-name-part-type="genus" reg="Ilex">Ilex</tp:taxon-name-part></tp:taxon-name></italic> sp., J. Felty (1986-0453); Hillsborough Co., Tampa, March 13, 2018, on <tp:taxon-name><tp:taxon-name-part taxon-name-part-type="genus" reg="Citrus">Citrus</tp:taxon-name-part><tp:taxon-name-part taxon-name-part-type="hybrid-sign">×</tp:taxon-name-part><tp:taxon-name-part taxon-name-part-type="species" reg="paradisi">paradisi</tp:taxon-name-part></tp:taxon-name>, M. Briceno (2018-1035) (3 slides); Indian River Co., Vero Beach, August 26, 2013, on <italic><tp:taxon-name><tp:taxon-name-part taxon-name-part-type="genus" reg="Ilex">Ilex</tp:taxon-name-part></tp:taxon-name></italic> sp., J. Kennedy (2013-6273); Jefferson Co., Monticello, November 29, 1973, on <italic><tp:taxon-name><tp:taxon-name-part taxon-name-part-type="genus" reg="Citrus">Citrus</tp:taxon-name-part></tp:taxon-name></italic> sp., W.H. Pierce (19730348) (2 slides); Lake Co., Clermont, February 7, 2012, on <italic><tp:taxon-name><tp:taxon-name-part taxon-name-part-type="genus" reg="Camellia">Camellia</tp:taxon-name-part></tp:taxon-name></italic> sp., H. Alred (2012-793) (3 slides); Lake Co., Eustis, January 22, 1965, on <italic><tp:taxon-name><tp:taxon-name-part taxon-name-part-type="genus" reg="Camellia">Camellia</tp:taxon-name-part></tp:taxon-name></italic> sp., A.L. Bentley (1965-1655) (4 slides); Lake Co., Eustis, April 29, 2010, on <italic><tp:taxon-name><tp:taxon-name-part taxon-name-part-type="genus" reg="Ilex">Ilex</tp:taxon-name-part></tp:taxon-name></italic> sp., M. Sellers (2010-2438) (2 slides); Lake Co., Eustis, May 3, 2018, on <italic><tp:taxon-name><tp:taxon-name-part taxon-name-part-type="genus" reg="Camellia">Camellia</tp:taxon-name-part><tp:taxon-name-part taxon-name-part-type="species" reg="japonica">japonica</tp:taxon-name-part></tp:taxon-name></italic>, M. Sellers (2018-2334) (2 slides); Leon Co., Tallahassee October 13, 1919, on <italic><tp:taxon-name><tp:taxon-name-part taxon-name-part-type="genus" reg="Camellia">Camellia</tp:taxon-name-part><tp:taxon-name-part taxon-name-part-type="species" reg="japonica">japonica</tp:taxon-name-part></tp:taxon-name></italic>, P.F. Robertson (1919-1619) (2 Slides); Leon Co., Tallahassee, August 8, 1976, on <tp:taxon-name><tp:taxon-name-part taxon-name-part-type="genus" reg="Citrus">Citrus</tp:taxon-name-part><tp:taxon-name-part taxon-name-part-type="hybrid-sign">×</tp:taxon-name-part><tp:taxon-name-part taxon-name-part-type="species" reg="paradisi">paradisi</tp:taxon-name-part></tp:taxon-name>, S. Beidler (1976-0423) (3 slides); Leon Co., Tallahassee, October 2, 1978, on <italic><tp:taxon-name><tp:taxon-name-part taxon-name-part-type="genus" reg="Euonymus">Euonymus</tp:taxon-name-part></tp:taxon-name></italic> sp., Q. Anglin (1978-3073) (3 slides); Leon Co., Tallahassee, December 13, 1991, on <italic><tp:taxon-name><tp:taxon-name-part taxon-name-part-type="genus" reg="Camellia">Camellia</tp:taxon-name-part><tp:taxon-name-part taxon-name-part-type="species" reg="japonica">japonica</tp:taxon-name-part></tp:taxon-name></italic>, F. Bennett (1991-0445) (3 slides); Leon Co., Tallahassee, April 6, 2015, on <italic><tp:taxon-name><tp:taxon-name-part taxon-name-part-type="genus" reg="Camellia">Camellia</tp:taxon-name-part></tp:taxon-name></italic> sp., M. Bentley (2015-1687) (3 slides); Madison Co., Pinetta, October 22, 1985, on <italic><tp:taxon-name><tp:taxon-name-part taxon-name-part-type="genus" reg="Poncirus">Poncirus</tp:taxon-name-part><tp:taxon-name-part taxon-name-part-type="species" reg="trifoliata">trifoliata</tp:taxon-name-part></tp:taxon-name></italic>, J. Thomas (1985-1596); Manatee Co., Duette, March 2, 2005, on <italic><tp:taxon-name><tp:taxon-name-part taxon-name-part-type="genus" reg="Ilex">Ilex</tp:taxon-name-part><tp:taxon-name-part taxon-name-part-type="species" reg="cornuta">cornuta</tp:taxon-name-part></tp:taxon-name></italic>, K. Pippenger (2005-1077); Manatee Co., Oneco, October 19, 1923, on <italic><tp:taxon-name><tp:taxon-name-part taxon-name-part-type="genus" reg="Camellia">Camellia</tp:taxon-name-part><tp:taxon-name-part taxon-name-part-type="species" reg="japonica">japonica</tp:taxon-name-part></tp:taxon-name></italic>, D.F. Schwarts (1923-1594) (2 slides); Marion Co., Citra, March 2, 2007, on <italic><tp:taxon-name><tp:taxon-name-part taxon-name-part-type="genus" reg="Ilex">Ilex</tp:taxon-name-part></tp:taxon-name></italic> sp., F. McHenry (2007-1335); Marion Co., Citra, March 2, 2007, on <italic><tp:taxon-name><tp:taxon-name-part taxon-name-part-type="genus" reg="Ilex">Ilex</tp:taxon-name-part></tp:taxon-name></italic> sp., F. McHenry (2007-1335) (2 slides); Marion Co., November 15, 2010, on <italic><tp:taxon-name><tp:taxon-name-part taxon-name-part-type="genus" reg="Camellia">Camellia</tp:taxon-name-part></tp:taxon-name></italic> sp. (2010-7091); Marion Co., Reddick, November 15, 2010, on <italic><tp:taxon-name><tp:taxon-name-part taxon-name-part-type="genus" reg="Camellia">Camellia</tp:taxon-name-part></tp:taxon-name></italic> sp., S. Wayte (2010-7091); Martin Co., Jensen Beach, April 23, 2014, on <italic><tp:taxon-name><tp:taxon-name-part taxon-name-part-type="genus" reg="Ilex">Ilex</tp:taxon-name-part><tp:taxon-name-part taxon-name-part-type="species" reg="opaca">opaca</tp:taxon-name-part></tp:taxon-name></italic>, L. West (2014-2807) (2 slides); Martin Co., Stuart, December 13, 1979, on <italic><tp:taxon-name><tp:taxon-name-part taxon-name-part-type="genus" reg="Raphiolepis">Raphiolepis</tp:taxon-name-part><tp:taxon-name-part taxon-name-part-type="species" reg="umbellata">umbellata</tp:taxon-name-part></tp:taxon-name></italic>, R. Gaskalla (1979-2966) (3 slides); Miami-Dade Co., Miami, December 6, 2012, <italic><tp:taxon-name><tp:taxon-name-part taxon-name-part-type="genus" reg="Ilex">Ilex</tp:taxon-name-part></tp:taxon-name></italic> sp., O. Garcia (2012-9157) (2 slides); Miami-Dade Co., Surfside, March 1, 2018, on <italic><tp:taxon-name><tp:taxon-name-part taxon-name-part-type="genus" reg="Citrus">Citrus</tp:taxon-name-part></tp:taxon-name></italic> sp., O. Garcia (2018-788) (2 slides); Nassau Co., Fernandina Beach, November 7, 2017, on <italic><tp:taxon-name><tp:taxon-name-part taxon-name-part-type="genus" reg="Citrus">Citrus</tp:taxon-name-part></tp:taxon-name></italic> sp., R. Leahy (2017-4261) (2 slides); Nassau Co., Yulee, September 21, 2012, on <italic><tp:taxon-name><tp:taxon-name-part taxon-name-part-type="genus" reg="Ilex">Ilex</tp:taxon-name-part></tp:taxon-name></italic> sp., R. Traya (2012-7169) (2 slides); Nassau Co., Yulee, March 14, 2013, on <italic><tp:taxon-name><tp:taxon-name-part taxon-name-part-type="genus" reg="Ilex">Ilex</tp:taxon-name-part><tp:taxon-name-part taxon-name-part-type="species" reg="vomitoria">vomitoria</tp:taxon-name-part></tp:taxon-name></italic>, R. Traya (2013-1586) (2 slides); Nassau Co., Yulee, July 25, 2016, on <italic><tp:taxon-name><tp:taxon-name-part taxon-name-part-type="genus" reg="Ilex">Ilex</tp:taxon-name-part><tp:taxon-name-part taxon-name-part-type="species" reg="cornuta">cornuta</tp:taxon-name-part></tp:taxon-name></italic>, R. Traya (2016-3604); Orange Co., April 30, 2002, on <italic><tp:taxon-name><tp:taxon-name-part taxon-name-part-type="genus" reg="Citrus">Citrus</tp:taxon-name-part><tp:taxon-name-part taxon-name-part-type="species" reg="reticulata">reticulata</tp:taxon-name-part></tp:taxon-name></italic>, L. Brown (2002-1644); Orange Co., Apopka, January 30, 1990, on <italic><tp:taxon-name><tp:taxon-name-part taxon-name-part-type="genus" reg="Ilex">Ilex</tp:taxon-name-part><tp:taxon-name-part taxon-name-part-type="species" reg="vomitoria">vomitoria</tp:taxon-name-part></tp:taxon-name></italic>, C. Murphy (1990-0353) (4 slides); Orange Co., Apopka, November 17, 1998, on <italic><tp:taxon-name><tp:taxon-name-part taxon-name-part-type="genus" reg="Camellia">Camellia</tp:taxon-name-part><tp:taxon-name-part taxon-name-part-type="species" reg="japonica">japonica</tp:taxon-name-part></tp:taxon-name></italic>, L. Wilber (1998-3011) (5 slides); Orange Co., Apopka, April 20, 2002, on <italic><tp:taxon-name><tp:taxon-name-part taxon-name-part-type="genus" reg="Citrus">Citrus</tp:taxon-name-part><tp:taxon-name-part taxon-name-part-type="species" reg="reticulata">reticulata</tp:taxon-name-part></tp:taxon-name></italic>, L. Brown (2002-1644) (2 slides); Orange Co., Apopka, March 8, 2012, on <italic><tp:taxon-name><tp:taxon-name-part taxon-name-part-type="genus" reg="Ilex">Ilex</tp:taxon-name-part></tp:taxon-name></italic> sp., K. Gonzalez (2012-1575) (2 slides); Orange Co., Orlando, February 3, 1977, on <italic><tp:taxon-name><tp:taxon-name-part taxon-name-part-type="genus" reg="Camellia">Camellia</tp:taxon-name-part></tp:taxon-name></italic>sp., D.A. Graddy (1977-1514) (6 slides); Orange Co., Orlando, April 19, 2010, on <italic><tp:taxon-name><tp:taxon-name-part taxon-name-part-type="genus" reg="Citrus">Citrus</tp:taxon-name-part><tp:taxon-name-part taxon-name-part-type="species" reg="reticulata">reticulata</tp:taxon-name-part></tp:taxon-name></italic>, L. Russe (2010-2055); Orange Co., Orlando, February 16, 2012, on <italic><tp:taxon-name><tp:taxon-name-part taxon-name-part-type="genus" reg="Ilex">Ilex</tp:taxon-name-part></tp:taxon-name></italic> sp., R. Lopez (2012-1048) (3 slides); Orange Co., Orlando, February 2013, on <tp:taxon-name><tp:taxon-name-part taxon-name-part-type="family">Theaceae</tp:taxon-name-part></tp:taxon-name>, A. Puppelo (2013-1127); Orange Co., Orlando, August 20, 2014, on <italic><tp:taxon-name><tp:taxon-name-part taxon-name-part-type="genus" reg="Camellia">Camellia</tp:taxon-name-part><tp:taxon-name-part taxon-name-part-type="species" reg="japonica">japonica</tp:taxon-name-part></tp:taxon-name></italic>, T. Lyons (2014-5856) (2 slides); Orange Co., Pine Castle, February 5, 1962, on <italic><tp:taxon-name><tp:taxon-name-part taxon-name-part-type="genus" reg="Camellia">Camellia</tp:taxon-name-part></tp:taxon-name></italic>sp., A.C. Crews (1962-0333) (2 slides); Orange Co., Maitland, July 30, 1970, on <italic><tp:taxon-name><tp:taxon-name-part taxon-name-part-type="genus" reg="Camellia">Camellia</tp:taxon-name-part><tp:taxon-name-part taxon-name-part-type="species" reg="japonica">japonica</tp:taxon-name-part></tp:taxon-name></italic>, E.R. Simmons (1970-1516) (2 slides); Palm Beach Co., West Palm Beach, October 9, 1979, on <italic><tp:taxon-name><tp:taxon-name-part taxon-name-part-type="genus" reg="Persea">Persea</tp:taxon-name-part><tp:taxon-name-part taxon-name-part-type="species" reg="americana">americana</tp:taxon-name-part></tp:taxon-name></italic>, N. Miles (1979-029–032) (4 slides); Palm Beach Co., West Palm Beach, October 17, 2012, on <italic><tp:taxon-name><tp:taxon-name-part taxon-name-part-type="genus" reg="Citrus">Citrus</tp:taxon-name-part></tp:taxon-name></italic> sp., M. Clark (2012-7966) (2 slides); Pasco Co., Lutz, November 3, 2011, on <italic><tp:taxon-name><tp:taxon-name-part taxon-name-part-type="genus" reg="Citrus">Citrus</tp:taxon-name-part><tp:taxon-name-part taxon-name-part-type="species" reg="sinensis">sinensis</tp:taxon-name-part></tp:taxon-name></italic>, L. Osbeck (2011-8420) (2 slides); Pasco Co., Odessa, December 21, 2011, on <italic><tp:taxon-name><tp:taxon-name-part taxon-name-part-type="genus" reg="Ilex">Ilex</tp:taxon-name-part><tp:taxon-name-part taxon-name-part-type="species" reg="cornuta">cornuta</tp:taxon-name-part></tp:taxon-name></italic> (2011-9392); Pinellas Co., Clearwater, November 15, 1962, on <italic><tp:taxon-name><tp:taxon-name-part taxon-name-part-type="genus" reg="Senecio">Senecio</tp:taxon-name-part><tp:taxon-name-part taxon-name-part-type="species" reg="confusus">confusus</tp:taxon-name-part></tp:taxon-name></italic>, C.E. Bingaman (1962-1623); Pinellas Co., Gulfport, December 14, 1977, on <italic><tp:taxon-name><tp:taxon-name-part taxon-name-part-type="genus" reg="Citrus">Citrus</tp:taxon-name-part><tp:taxon-name-part taxon-name-part-type="species" reg="aurantifolia">aurantifolia</tp:taxon-name-part></tp:taxon-name></italic>, K. Hickman (1977-0370) (2 slides); Pinellas Co., Oldsmar, May 5, 2005, on <italic><tp:taxon-name><tp:taxon-name-part taxon-name-part-type="genus" reg="Citrus">Citrus</tp:taxon-name-part></tp:taxon-name></italic> sp., D. Albritton (2005-2337); Pinellas Co., Palm Harbor, February 2012, on <italic><tp:taxon-name><tp:taxon-name-part taxon-name-part-type="genus" reg="Citrus">Citrus</tp:taxon-name-part><tp:taxon-name-part taxon-name-part-type="species" reg="maxima">maxima</tp:taxon-name-part></tp:taxon-name></italic>, G. Campani and J. Hawk (2012-1112) (3 slides); Pinellas Co., Palm Harbor, November 16, 2010, on <italic><tp:taxon-name><tp:taxon-name-part taxon-name-part-type="genus" reg="Citrus">Citrus</tp:taxon-name-part><tp:taxon-name-part taxon-name-part-type="species" reg="limon">limon</tp:taxon-name-part></tp:taxon-name></italic>, J. Brownstein (2010-7134); Pinellas Co., Safety Harbor, April 11, 2012, on <italic><tp:taxon-name><tp:taxon-name-part taxon-name-part-type="genus" reg="Syzygium">Syzygium</tp:taxon-name-part><tp:taxon-name-part taxon-name-part-type="species" reg="jambos">jambos</tp:taxon-name-part></tp:taxon-name></italic>, L. Alston (2012-2672) (2 slides); Pinellas Co., St. Petersburg, May 4, 1979, on <italic><tp:taxon-name><tp:taxon-name-part taxon-name-part-type="genus" reg="Citrus">Citrus</tp:taxon-name-part><tp:taxon-name-part taxon-name-part-type="species" reg="reticulata">reticulata</tp:taxon-name-part></tp:taxon-name></italic>, K. Hickman (1979-0469) (2 slides); Pinellas Co., St. Petersburg, March 25, 2010, on <italic><tp:taxon-name><tp:taxon-name-part taxon-name-part-type="genus" reg="Illicium">Illicium</tp:taxon-name-part><tp:taxon-name-part taxon-name-part-type="species" reg="floridanum">floridanum</tp:taxon-name-part></tp:taxon-name></italic>, G. Bernard (2010-1506); Pinellas Co., Tarpon Springs, February 18, 2012, on <italic><tp:taxon-name><tp:taxon-name-part taxon-name-part-type="genus" reg="Citrus">Citrus</tp:taxon-name-part></tp:taxon-name></italic> sp., K. Edgerton (2012-1039) (2 slides); Pinellas Co., Tarpon Springs, March 3, 2015, on <italic><tp:taxon-name><tp:taxon-name-part taxon-name-part-type="genus" reg="Cinnamomum">Cinnamomum</tp:taxon-name-part><tp:taxon-name-part taxon-name-part-type="species" reg="camphora">camphora</tp:taxon-name-part></tp:taxon-name></italic>, B. Rose (2015-928) (2 slides); Polk Co., Haines City, January 22, 2013, on <italic><tp:taxon-name><tp:taxon-name-part taxon-name-part-type="genus" reg="Ilex">Ilex</tp:taxon-name-part></tp:taxon-name></italic> sp., S, Distelberg (2013-0328) (3 slides); Polk Co., Winter Haven, December 12, 1960, on <italic><tp:taxon-name><tp:taxon-name-part taxon-name-part-type="genus" reg="Camellia">Camellia</tp:taxon-name-part><tp:taxon-name-part taxon-name-part-type="species" reg="japonica">japonica</tp:taxon-name-part></tp:taxon-name></italic>, A.C. McAulay and V.K. Norton (1960-0374); Polk Co., Winter Haven, September 9, 1963, on <italic><tp:taxon-name><tp:taxon-name-part taxon-name-part-type="genus" reg="Gardenia">Gardenia</tp:taxon-name-part></tp:taxon-name></italic> sp., L.H. Heeb (1963-1653); Polk Co., Winter Haven, December 2, 2013, <italic><tp:taxon-name><tp:taxon-name-part taxon-name-part-type="genus" reg="Camellia">Camellia</tp:taxon-name-part></tp:taxon-name></italic> sp., C. Gibbard (2013-8729); Putnam Co., East Palaka, August 1, 2018, on <italic><tp:taxon-name><tp:taxon-name-part taxon-name-part-type="genus" reg="Citrus">Citrus</tp:taxon-name-part></tp:taxon-name></italic> sp., M. Cain (2018-4101) (2 slides); Putnam Co., Pomona Park, December 12, 1968, on <italic><tp:taxon-name><tp:taxon-name-part taxon-name-part-type="genus" reg="Euonymus">Euonymus</tp:taxon-name-part><tp:taxon-name-part taxon-name-part-type="species" reg="americanus">americanus</tp:taxon-name-part></tp:taxon-name></italic>, A.E. Graham (1968-0454) (6 slides); Santa Rosa Co., Bagdad, January 29, 1970, on <italic><tp:taxon-name><tp:taxon-name-part taxon-name-part-type="genus" reg="Eurya">Eurya</tp:taxon-name-part><tp:taxon-name-part taxon-name-part-type="species" reg="japonica">japonica</tp:taxon-name-part></tp:taxon-name></italic>, R.W. Albritton (1970-1654) (7 slides); Santa Rosa Co., March 5, 2012, on <italic><tp:taxon-name><tp:taxon-name-part taxon-name-part-type="genus" reg="Camellia">Camellia</tp:taxon-name-part><tp:taxon-name-part taxon-name-part-type="species" reg="japonica">japonica</tp:taxon-name-part></tp:taxon-name></italic>, M. Anderson (2012-1534); Seminole Co., Longwood, July 30, 1970, <italic><tp:taxon-name><tp:taxon-name-part taxon-name-part-type="genus" reg="Camellia">Camellia</tp:taxon-name-part><tp:taxon-name-part taxon-name-part-type="species" reg="japonica">japonica</tp:taxon-name-part></tp:taxon-name></italic>, E.R. Simmons (1970-3068); Seminole Co., Oviedo, January 31, 2013, on <italic><tp:taxon-name><tp:taxon-name-part taxon-name-part-type="genus" reg="Cleyera">Cleyera</tp:taxon-name-part><tp:taxon-name-part taxon-name-part-type="species" reg="japonica">japonica</tp:taxon-name-part></tp:taxon-name></italic>, J. Krok (2013-640) (2 slides); Seminole Co., Oviedo, March 13, 2013, on <italic><tp:taxon-name><tp:taxon-name-part taxon-name-part-type="genus" reg="Ilex">Ilex</tp:taxon-name-part><tp:taxon-name-part taxon-name-part-type="species" reg="opaca">opaca</tp:taxon-name-part></tp:taxon-name></italic>, J. Krok (2013-1691); Seminole Co., Sanford, July 16, 2012, on <tp:taxon-name><tp:taxon-name-part taxon-name-part-type="family">Myrtaceae</tp:taxon-name-part></tp:taxon-name>, J. Krok, (2012-5308) (2 slides); St. Johns Co., St. Augustine, May 24, 2013, on <italic><tp:taxon-name><tp:taxon-name-part taxon-name-part-type="genus" reg="Ilex">Ilex</tp:taxon-name-part></tp:taxon-name></italic> sp., K. Theriault (2013-3667) (2 slides); St. Lucie Co., Ft. Pierce, February 21, 2005, on <italic><tp:taxon-name><tp:taxon-name-part taxon-name-part-type="genus" reg="Ilex">Ilex</tp:taxon-name-part><tp:taxon-name-part taxon-name-part-type="species" reg="cornuta">cornuta</tp:taxon-name-part></tp:taxon-name></italic>, D. Vazquez (2005-4069) (3 slides); Sumter Co., Bushnell, January 12, 2012, on <italic><tp:taxon-name><tp:taxon-name-part taxon-name-part-type="genus" reg="Camellia">Camellia</tp:taxon-name-part></tp:taxon-name></italic> sp., H. Alred (2012-377) (3 slides); Sumter Co., Bushnell, May 7, 2010, on <italic><tp:taxon-name><tp:taxon-name-part taxon-name-part-type="genus" reg="Camellia">Camellia</tp:taxon-name-part><tp:taxon-name-part taxon-name-part-type="species" reg="sasanqua">sasanqua</tp:taxon-name-part></tp:taxon-name></italic>, H. Alred (2010-2501); Sumter Co., Center Hill, April 17, 2012, on <italic><tp:taxon-name><tp:taxon-name-part taxon-name-part-type="genus" reg="Camellia">Camellia</tp:taxon-name-part><tp:taxon-name-part taxon-name-part-type="species" reg="japonica">japonica</tp:taxon-name-part></tp:taxon-name></italic>, H. Alred (2012-2752) (4 slides); Suwannee Co., Brandford, November 22, 2010, on <italic><tp:taxon-name><tp:taxon-name-part taxon-name-part-type="genus" reg="Camellia">Camellia</tp:taxon-name-part><tp:taxon-name-part taxon-name-part-type="species" reg="japonica">japonica</tp:taxon-name-part></tp:taxon-name></italic>, W.W. Bailey (2010-7236); Suwannee Co., Live Oak, December 22, 2004, on <italic><tp:taxon-name><tp:taxon-name-part taxon-name-part-type="genus" reg="Camellia">Camellia</tp:taxon-name-part><tp:taxon-name-part taxon-name-part-type="species" reg="japonica">japonica</tp:taxon-name-part></tp:taxon-name></italic>, Wayne Bailey (2004-8133); Suwannee Co., Live Oak, February 19, 2008, on <italic><tp:taxon-name><tp:taxon-name-part taxon-name-part-type="genus" reg="Camellia">Camellia</tp:taxon-name-part><tp:taxon-name-part taxon-name-part-type="species" reg="japonica">japonica</tp:taxon-name-part></tp:taxon-name></italic>, W. Wayne Bailey (2008-209); Suwannee Co., Live Oak, February 28, 2012, on <italic><tp:taxon-name><tp:taxon-name-part taxon-name-part-type="genus" reg="Ilex">Ilex</tp:taxon-name-part><tp:taxon-name-part taxon-name-part-type="species" reg="cornuta">cornuta</tp:taxon-name-part></tp:taxon-name></italic>, D. Ruseell-Hughes and K. Collins (2012-1341) (3 slides); Suwannee Co., Live Oak, February 28, 2012, on <italic><tp:taxon-name><tp:taxon-name-part taxon-name-part-type="genus" reg="Ilex">Ilex</tp:taxon-name-part><tp:taxon-name-part taxon-name-part-type="species" reg="cornuta">cornuta</tp:taxon-name-part></tp:taxon-name></italic>, K. Collins (2012-1329) (2 slides); Suwannee Co., Live Oak, July 24, 2012, on <tp:taxon-name><tp:taxon-name-part taxon-name-part-type="family">Aquifoliaceae</tp:taxon-name-part></tp:taxon-name>, D. Russell-Hughes (2012-5483) (2 slides); Suwannee Co., Live Oak, February 19, 2013, <italic><tp:taxon-name><tp:taxon-name-part taxon-name-part-type="genus" reg="Camellia">Camellia</tp:taxon-name-part></tp:taxon-name></italic> sp., W. Wayne Bailey (2013-1082); Taylor Co., November 18, 2010, on <italic><tp:taxon-name><tp:taxon-name-part taxon-name-part-type="genus" reg="Camellia">Camellia</tp:taxon-name-part><tp:taxon-name-part taxon-name-part-type="species" reg="japonica">japonica</tp:taxon-name-part></tp:taxon-name></italic>, W. Wayne Bailey (2010-7155); Taylor Co., Perry, March 6, 1978, on <italic><tp:taxon-name><tp:taxon-name-part taxon-name-part-type="genus" reg="Citrus">Citrus</tp:taxon-name-part><tp:taxon-name-part taxon-name-part-type="species" reg="limon">limon</tp:taxon-name-part></tp:taxon-name></italic>, Q. Anglin (1978-0397); Taylor Co., Perry, March 6, 1978, on <italic><tp:taxon-name><tp:taxon-name-part taxon-name-part-type="genus" reg="Citrus">Citrus</tp:taxon-name-part><tp:taxon-name-part taxon-name-part-type="species" reg="limon">limon</tp:taxon-name-part></tp:taxon-name></italic>, Q. Anglin (1978-034); Taylor Co., Perry, March 6, 1978, on <italic><tp:taxon-name><tp:taxon-name-part taxon-name-part-type="genus" reg="Citrus">Citrus</tp:taxon-name-part><tp:taxon-name-part taxon-name-part-type="species" reg="limon">limon</tp:taxon-name-part></tp:taxon-name></italic>, Q. Anglin (1978-035); Taylor Co., Perry, March 8, 1979, on <italic><tp:taxon-name><tp:taxon-name-part taxon-name-part-type="genus" reg="Euonymus">Euonymus</tp:taxon-name-part></tp:taxon-name></italic>sp., Q. Anglin (1979-037); Taylor Co., Perry, March 8, 1979, on <italic><tp:taxon-name><tp:taxon-name-part taxon-name-part-type="genus" reg="Euonymus">Euonymus</tp:taxon-name-part></tp:taxon-name></italic>sp., Q. Anglin (1979-1599); Taylor Co., Perry, February 7, 2007, on <italic><tp:taxon-name><tp:taxon-name-part taxon-name-part-type="genus" reg="Camellia">Camellia</tp:taxon-name-part><tp:taxon-name-part taxon-name-part-type="species" reg="japonica">japonica</tp:taxon-name-part></tp:taxon-name></italic>, Wayne Bailey (2007-748); Taylor Co., Perry, November 18, 2010, on <italic><tp:taxon-name><tp:taxon-name-part taxon-name-part-type="genus" reg="Ilex">Ilex</tp:taxon-name-part><tp:taxon-name-part taxon-name-part-type="species" reg="cornuta">cornuta</tp:taxon-name-part></tp:taxon-name></italic>, W.W. Bailey (2010-7155); Taylor Co., Steinhatchee, May 24, 2010, on <italic><tp:taxon-name><tp:taxon-name-part taxon-name-part-type="genus" reg="Ilex">Ilex</tp:taxon-name-part><tp:taxon-name-part taxon-name-part-type="species" reg="cornuta">cornuta</tp:taxon-name-part></tp:taxon-name></italic>, W. Wayne Bailey (2010-2993); Volusia Co., Daytona Beach, FL, March 14, 1963, on <italic><tp:taxon-name><tp:taxon-name-part taxon-name-part-type="genus" reg="Malpighia">Malpighia</tp:taxon-name-part></tp:taxon-name></italic>sp., J.N. Pott (1963-2963) (2 slides); Volusia Co., Orange Mills, October 6, 1964, on <italic><tp:taxon-name><tp:taxon-name-part taxon-name-part-type="genus" reg="Fortunella">Fortunella</tp:taxon-name-part></tp:taxon-name></italic>sp., A.E. Graham (1964-0470) (16 slides); Volusia Co., Holly Hill, November 16, 1971, on <italic><tp:taxon-name><tp:taxon-name-part taxon-name-part-type="genus" reg="Fortunella">Fortunella</tp:taxon-name-part></tp:taxon-name></italic>sp., J.N. Pott (1971-0366) (2 slides); Volusia Co., Daytona Beach, November 23, 1976, on <italic><tp:taxon-name><tp:taxon-name-part taxon-name-part-type="genus" reg="Ilex">Ilex</tp:taxon-name-part><tp:taxon-name-part taxon-name-part-type="species" reg="cornuta">cornuta</tp:taxon-name-part></tp:taxon-name></italic>, J.N. Pott (1976-0378) (4 slides); Volusia Co., Ormond Beach, April 18, 2008, on <italic><tp:taxon-name><tp:taxon-name-part taxon-name-part-type="genus" reg="Ilex">Ilex</tp:taxon-name-part><tp:taxon-name-part taxon-name-part-type="species" reg="cornuta">cornuta</tp:taxon-name-part></tp:taxon-name></italic>, K. Coffey (2008-2272) (3 slides); Volusia Co., Edgewater January 13, 2012, on <italic><tp:taxon-name><tp:taxon-name-part taxon-name-part-type="genus" reg="Ilex">Ilex</tp:taxon-name-part><tp:taxon-name-part taxon-name-part-type="species" reg="cornuta">cornuta</tp:taxon-name-part></tp:taxon-name></italic> (2012-263) (3 slides).</p><fig id="F20" position="float" orientation="portrait"><object-id xmlns:xlink="http://www.w3.org/1999/xlink" content-type="doi" xlink:type="simple">10.3897/zookeys.1065.69171.figure20</object-id><object-id xmlns:xlink="http://www.w3.org/1999/xlink" content-type="zenodo_dep_id" xlink:type="simple">5644482</object-id><object-id xmlns:xlink="http://www.w3.org/1999/xlink" content-type="arpha" xlink:type="simple">C3D0EEC9-4495-5270-9E92-BE43481E4291</object-id><label>Figure 20.</label><caption><p><italic><tp:taxon-name><tp:taxon-name-part taxon-name-part-type="genus" reg="Fiorinia">Fiorinia</tp:taxon-name-part><tp:taxon-name-part taxon-name-part-type="species" reg="theae">theae</tp:taxon-name-part></tp:taxon-name></italic>, second-instar female, Pulaski Co., Little Rock, Arkansas, February 15, 1972, on Bradford Holly. Abbreviations: a) antenna; b) anterior spiracle c) large gland spine; d) small microduct; e) enlargement of pygidium.</p></caption><graphic xmlns:xlink="http://www.w3.org/1999/xlink" xlink:href="zookeys-1065-141-g020.jpg" position="float" orientation="portrait" xlink:type="simple" id="oo_603821.jpg"><uri content-type="original_file" xlink:type="simple">https://binary.pensoft.net/fig/603821</uri></graphic></fig><fig id="F21" position="float" orientation="portrait"><object-id xmlns:xlink="http://www.w3.org/1999/xlink" content-type="doi" xlink:type="simple">10.3897/zookeys.1065.69171.figure21</object-id><object-id xmlns:xlink="http://www.w3.org/1999/xlink" content-type="zenodo_dep_id" xlink:type="simple">5644484</object-id><object-id xmlns:xlink="http://www.w3.org/1999/xlink" content-type="arpha" xlink:type="simple">E5B3352B-B466-5253-B62E-C83674A6D07B</object-id><label>Figure 21.</label><caption><p><italic><tp:taxon-name><tp:taxon-name-part taxon-name-part-type="genus" reg="Fiorinia">Fiorinia</tp:taxon-name-part><tp:taxon-name-part taxon-name-part-type="species" reg="theae">theae</tp:taxon-name-part></tp:taxon-name></italic>, second-instar male, Alachua Co., Gainesville, October 9, 2019, January 24, 2020 on <italic><tp:taxon-name><tp:taxon-name-part taxon-name-part-type="genus" reg="Ilex">Ilex</tp:taxon-name-part></tp:taxon-name></italic> sp., M. Borden, D. Miller (2019-5696, 2020-287). Abbreviations: a) antenna; b) anterior spiracle; c) small gland spine; d) large microduct; e) large gland spine; f) remnants of legs; g) small microduct; h) enlargement of pygidium; i) small microduct; j) large microduct; j) enlargement of part of duct cluster; k) enlargement of communal duct.</p></caption><graphic xmlns:xlink="http://www.w3.org/1999/xlink" xlink:href="zookeys-1065-141-g021.jpg" position="float" orientation="portrait" xlink:type="simple" id="oo_603822.jpg"><uri content-type="original_file" xlink:type="simple">https://binary.pensoft.net/fig/603822</uri></graphic></fig></tp:treatment-sec><tp:treatment-sec sec-type="material" id="SECID0ERKBK"><title>Specimens examined for description and diagnosis.</title><p>Little Rock, Arkansas, February 15, 1972, on Bradford Holly, 2<sup>nd</sup> ♀; Alachua Co., Gainesville, October 9, 2019, January 24, 2020 on <italic><tp:taxon-name><tp:taxon-name-part taxon-name-part-type="genus" reg="Ilex">Ilex</tp:taxon-name-part></tp:taxon-name></italic> sp., M. Borden, D. Miller 5 2<sup>nd</sup> ♂ (E2019-5696, E2020-287).</p></tp:treatment-sec><tp:treatment-sec><!--Section generated to contain objects referenced in tp:taxon-treatment.--><supplementary-material xmlns:xlink="http://www.w3.org/1999/xlink" id="S1" position="float" orientation="portrait" xlink:type="simple"><object-id content-type="doi" xlink:type="simple">10.3897/zookeys.1065.69171.suppl1</object-id><object-id content-type="zenodo_dep_id" xlink:type="simple">5644500</object-id><object-id content-type="arpha" xlink:type="simple">39805435-8C82-5CE6-90EF-DA3347B210D6</object-id><label>Supplementary material 1</label><caption><p>Figures S1–S4</p></caption><statement content-type="dataType"><label>Data type</label><p>Phylogenetic trees and images (docx. file)</p></statement><statement content-type="notes"><label>Explanation note</label><p><bold>Figure S1.</bold> Comparison of field habitus of first-instar exuviae overlapping second-instar exuviae of seven <italic><tp:taxon-name><tp:taxon-name-part taxon-name-part-type="genus" reg="Fiorinia">Fiorinia</tp:taxon-name-part></tp:taxon-name></italic> species occurring in the USA. <bold>Figure S2.</bold> Maximum likelihood bootstrap consensus tree of the subtribe <tp:taxon-name>Fioriniina</tp:taxon-name> based on <abbrev xlink:title="large ribosomal subunit" id="ABBRID0EFGFK" xlink:type="simple">28S</abbrev>, EF1-α, 5’-<abbrev xlink:title="cytochrome oxidase I" id="ABBRID0EJGFK" xlink:type="simple">COI</abbrev>, 3’-<abbrev xlink:title="cytochrome oxidase I" id="ABBRID0ENGFK" xlink:type="simple">COI</abbrev>, and COII. The clade highlighted in solid red indicates a monophyletic <italic><tp:taxon-name><tp:taxon-name-part taxon-name-part-type="genus" reg="Fiorinia">Fiorinia</tp:taxon-name-part></tp:taxon-name></italic>. <bold>Figure S3.</bold> Maximum likelihood bootstrap consensus tree of the subtribe <tp:taxon-name>Fioriniina</tp:taxon-name> based on <abbrev xlink:title="large ribosomal subunit" id="ABBRID0E4GFK" xlink:type="simple">28S</abbrev>. The clade highlighted in red contains <italic><tp:taxon-name><tp:taxon-name-part taxon-name-part-type="genus" reg="Fiorinia">Fiorinia</tp:taxon-name-part></tp:taxon-name></italic>. Red dashed line indicates two <italic><tp:taxon-name><tp:taxon-name-part taxon-name-part-type="genus" reg="Fiorinia">Fiorinia</tp:taxon-name-part></tp:taxon-name></italic> sp. isolates placed with <italic><tp:taxon-name><tp:taxon-name-part taxon-name-part-type="genus" reg="Pseudaulacaspis">Pseudaulacaspis</tp:taxon-name-part></tp:taxon-name></italic> species. Dashed black lines indicate non-<italic><tp:taxon-name><tp:taxon-name-part taxon-name-part-type="genus" reg="Fiorinia">Fiorinia</tp:taxon-name-part></tp:taxon-name></italic> species placed in the <italic><tp:taxon-name><tp:taxon-name-part taxon-name-part-type="genus" reg="Fiorinia">Fiorinia</tp:taxon-name-part></tp:taxon-name></italic> clade. Bootstrap support values equal or greater than 50 are indicated on the tree. <bold>Figure S4.</bold> Neighbor-joining tree of <tp:taxon-name><tp:taxon-name-part taxon-name-part-type="family">Diaspididae</tp:taxon-name-part></tp:taxon-name> 5’-<abbrev xlink:title="cytochrome oxidase I" id="ABBRID0ELIFK" xlink:type="simple">COI</abbrev> barcodes. Terminal taxa are labeled to their narrowest identification-level. Numbers in parentheses after terminal taxa indicate how many sequences are represented in each cluster. The cluster of <italic><tp:taxon-name><tp:taxon-name-part taxon-name-part-type="genus" reg="Fiorinia">Fiorinia</tp:taxon-name-part></tp:taxon-name></italic> species is highlighted in red. Bootstrap support values greater than 75 are indicated on the tree. Nodes with 100 percent bootstrap support are indicated by a “*”.</p></statement><media xlink:href="zookeys-1065-141-s001.docx" mimetype="application" mime-subtype="vnd.openxmlformats-officedocument.wordprocessingml.document" position="float" orientation="portrait" xlink:type="simple" id="oo_603823.docx"><uri content-type="original_file" xlink:type="simple">https://binary.pensoft.net/file/603823</uri></media><permissions><license xlink:type="simple"><license-p>This dataset is made available under the Open Database License (http://opendatacommons.org/licenses/odbl/1.0/). The Open Database License (ODbL) is a license agreement intended to allow users to freely share, modify, and use this Dataset while maintaining this same freedom for others, provided that the original source and author(s) are credited.</license-p></license></permissions><attrib specific-use="authors">Muhammad Z. Ahmed, Matthew R. Moore, Eric A. Rohrig, Cindy L. McKenzie, Di Liu, Jinian Feng, Benjamin B. Normark, Douglass R. Miller</attrib></supplementary-material></tp:treatment-sec><ref-list><ref id="B20"><mixed-citation xmlns:xlink="http://www.w3.org/1999/xlink" xlink:type="simple"><person-group><name name-style="western"><surname>Howell</surname><given-names>JO</given-names></name></person-group> (<year>1977</year>) <article-title>Description of the first instars of the North American species in the genus <italic><tp:taxon-name><tp:taxon-name-part taxon-name-part-type="genus">Fiorinia</tp:taxon-name-part></tp:taxon-name></italic> (<tp:taxon-name><tp:taxon-name-part taxon-name-part-type="suborder">Homoptera</tp:taxon-name-part></tp:taxon-name>: <tp:taxon-name><tp:taxon-name-part taxon-name-part-type="superfamily">Coccoidea</tp:taxon-name-part></tp:taxon-name>: <tp:taxon-name><tp:taxon-name-part taxon-name-part-type="family">Diaspididae</tp:taxon-name-part></tp:taxon-name>).</article-title><source>Annals of the Entomological Society of America</source><volume>70</volume>: <fpage>829</fpage>–<lpage>836</lpage>. <ext-link xlink:type="simple" ext-link-type="doi" xlink:href="10.11646/zootaxa.1615.1.3">https://doi.org/10.11646/zootaxa.1615.1.3</ext-link></mixed-citation></ref></ref-list></tp:taxon-treatment>
