# Supplementary material for: Taxonomic and identification review of adventive Fiorinia Targioni Tozzetti (Hemiptera, Coccomorpha, Diaspididae) of the United States
Source: Zookeys. 2021 Oct 27;1065:141–203. doi: 10.3897/zookeys.1065.69171 (PMC9616077; doi:10.3897/zookeys.1065.69171)
Supplement: Supplementary material 4 — Raw data [file zookeys-1065-141-s004.fas]

>Unaspis yanonensis isolate D2666A
---------------------------------------------------------------------------------------------------------------------------------------------------------------------------------------------------------------------------------------------------------------------------------------------------------------------------------------------------------------------------------------------------------------------------------------------------------------------------------------------------------------------------------------------------------------------------------------------------------------------------------------------------------------------GCTGATTGTGCTGTACTCATTGTCGCCGCCGGTACTGGTGAATTCGAAGCCGGTATCTCCAAGAACGGCCAGACTCGTGAACACGCCCTGCTAGCCTTTACGTTGGGCGTAAAACAACTGATTGTCGGAGTCAATAAGATGGACTCCACTGAACCTCCTTACTGCGAAGGTCGTTTCGAGGAAATCAAAAAAGAAGTTAGTAACTACATCAAGAAGATCGGGTACAATCCGGCTGCCGTTGCCTTCGTGCCCATTTCCGGTTGGAACGGTGACAACATGTTGGAACCATCCGACAAAATGCCCTGGTTCAAGGGATGGAACATCGAACGTAAAGAGGGAAAGGCTGACGGTAAATGCCTGATCGAAGCGTTGGACGCTATCCTACCACCCAGCCGGCCGACCGACAAAGCTCTTCGTCTACCCCTCCAGGATGTGTACAAGATCGGTGGTATCGGTACAGTACCCGTGGGTCGTGTCGAAACGGGTGTCCTAAAACCCGGTATGGTCGTTACTTTCGCGCCTGTCGCCTTGACCACTGAAGTAAAATCGGTTGAAATGCACCACGAAGCTCTCCAAGAAGCCGTGCCCGGCGACAACGTCGGTTTCAACGTAAAGAACGTTTCGGTCAAGGAATTGCGAAGAGGTTACGTCGCCGGAGACTCGAAAAACAACCCACCGAAGGCCGCTGCTGACTTTACCGCTCAGGTTATAAATTTAAATTTTCAAAACCCAAATTCTATAAATTTATTTAATTTAATTATATTTCATAATTTTTTAATGATTATTATAATCAACACATTTACTATCTTAATCACTATAATAAAATTCAATATAAAAAATAAATTTAATAATAAAAATATATTTGAAAATCAAAAACTAGAATTTATATGAACAATTTTACCCATTATTTTAATTATAATGATTAGAATAATTTCAATTAACATCTTATTTATTAATAATGAATTAAAAAAAAATTTTATTAACATTAAAATTTTCAGAAATCAATGATTTTGAAATTATGAATATCCAATAATAAAAAAAAATTTCAATTCATATTTAATAATTAATAAAAATTTCAATATATTTATATTAGAAACTGATAATAATTTAATCTTACCATTTAACTACCAAGTAATGTTTTCTTTAACTTCAATAGACGTAATTCATTCATGAACAATTCCATCAATAAATTTAAAAATAGATTCAATCCCTCCTCGTCGTTATATTATTTTTTCCGATTTTATAATCTTATGAAATAATATATCATCTATAGGATCTTTAATTACAATTATAATAATTTTTATAATTATTTTAACATTTATAGAAATAATAATATTTAAACGAAAAATAATTTTTTCTATCAAATCTAACAATAATGAATGAAAAATAAACTTTCCTTTAATAATACATACAAACCTAGAAAAAACCTATTTATTTTATCTGGGCGGCGGAATTCAGGATGGCGGCCGTCTGATATTTCCGTCGCCGCGTCAGACGTCGCGACCTGCGGAGGAATCGCGATCGAGTTCGTTGCGCGCTCCGCGGCGAAGACGCGGCTCTCTGGCCGACGGTGGACAGTAAGCAACGGTGTCCGATGCCGGGTGCCGGTCAGCGACGATTTCTTCGGGCCTCTTTCCGACCCGTCTTGAAACACGGACCAAGGAGTCTAACATGCGCGCGAGTCGCGGGGTTTCGAGCGCTCGTTACTTTGAAGGCGTAATGAAAGTGAACAGGGAAGATGGCGTTCCGAGTCCACGTACCGTGATCCGCGGCCGGACGCCCGCACTCCCGGGGCGTCTCAATGGCTCGTCGCGGACGCGGACGGTCGTCTCTCGGGGCGGCCGTCGGTCTGCGCCGGACCGA
>Pellucidaspis epiphytidis isolate D0929A
---------------------------------------------------------------------------------------------------------------------------------------------------------------------------------------------------------------------------------------------------------------------------------------------------------------------------------------------------------------------------------------------------------------------------------------------------------------------------------------------------------------------------------------------------------------------------------------------------------------------------------------------------------------------GCTGATTGCGCTGTACTAATTGTCGCCGCTGGTACCGGTGAATTCGAAGCTGGTATCTCCAAGAACGGTCAGACTCGTGAACACGCCTTGTTAGCCTTCACGTTAGGAGTGAAACAGTTGATTGTCGGAGTCAACAAAATGGACTCGACTGAACCTCCCTACAACGAAGGTCGTTTCGAGGAAATCAAGAAAGAAGTGAGCAATTACATCAAGAAGATCGGTTACAATCCGGCCGCTGTCGCCTTCGTGCCAATCTCTGGTTGGAACGGAGACAACATGTTGGAAACATCCGACAAAATGGGGTGGTTCAAGGGATGGAACATCGAACGTAAAGAAGGCAAAGCTGACGGTAAATGCCTGATCGAAGCTTTGGACGCCATCTTACCCCCCAGCCGACCGACCGAGAAACCTCTGCGTTTACCACTACAAGACGTGTACAAAATTGGTGGTATCGGTACCGTGCCCGTAGGTCGTGTTGAAACCGGTGTCCTGAAACCAGGTACGGTCGTTACATTCGCACCAGTCGCCTTGACCACTGAAGTAAAATCCGTCGAAATGCATCACGAAGCCCTACAAGAAGCTGTACCCGGAGACAACGTCGGTTTCAACGTTAAGAACGTTTCGGTCAAGGAATTGAGAAGAGGATACGTCGCTGGAGACTCTAAAAATAACCCACCGAGAGCTGCCGCCGATTTCACCGCTCAGGTTATAAATTTAAATTTTCAAAATCCTAATTCAATAAATTTATTTAAAATAATTATATTAAATAATTTTTTAATAATTATTATTATTAATATTTTTTTAATTTTAATTATTATAATTAAATTTAATTTAAAAAATAAATTTAATAATAAAAATATATTTGAAAATCAATTTATAGAATTAATATGAACTTTAATACCAATATTATTAATTATTTTAATTATATTAATATCAATTAATATTATATTTAATAATAATGAAATAAAAAAAAATTTTATTAATATTAAAATTTTTAGTAATCAATGATTTTGAAATTATGAATATCCTATATTAAATAAAAACTTTAATTCATATCTTATAATTAACAAAAATTTTAATTTTTTTATGATTGAAACAGATAATAATTTAATTATTCCTTTTAATTATCAAATTATAATATCTTTATCATCAATAGATATTATTCATTCTTGAACCATCCCATCTTTAAATATTAAAATAGACTCAATTCCACCACGTCGTTATATTATTTTTTGTGATTTTTTTATTATATGAAATAATTTATCATCATTAGGATCAATTATAACAATTATATTTACATTAATATTTATAATAATAATTATAGAAATAATAATATTTAAACGAAAAATTATATTTAGAATTAAATCTAATAATAATGAATGAAAATTAAATATTCCTATAATAAATCATACTAATATAGAAAAAAATTTAATTTTTAATCTGGACGGCGGAATTCAGGATGGTGACCGTTTGATATTTCCGTCGTCGTGTCAGACGTCGCGACCTGCGGAGGAATCGCGATCGAGTTCGTTGCATGCCATGCGGTGAAGACGCGGCTCTCTGGCCAATGGCGGACAGTAAGCAACGGTGTCCGATGCCGGGTGCCGGTCTGCGACGATTTCTTCGGGCCTCTTTCCGACCCGTCTTGAAACACGGACCAAGGAGTCTAACATGCGCGCGAGTCGCGGGGTTTCGAGCGCTCGTTACTTTGAAGGCGTAATGAAAGTGAAAAGGGAAGATGGCGTTCCGAGTCCACGTACCGTGATCCGCGGCCGGACGTCCGCACTCCCGGGGCGTCTTAATAGCTCGTCGCGGATGCGGACGGTCGTCTCTCGGGGCGATCGTCGGTCTGCGACGGACGGA
>Pseudaulacaspis miyakoensis isolate D3642A
---------------------------------------------------------------------------------------------------------------------------------------------------------------------------------------------------------------------------------------------------------------------------------------------------------------------------------------------------------------------------------------------------------------------------------------------------------------------------------------------------------------------------------------------------------------------------------------------------------------------------------------------------------------------GCCGATTGTGCTGTACTCATTGTCGCCGCTGGTACCGGTGAATTCGAAGCTGGTATCTCGAAGAACGGTCAAACTCGTGAGCACGCCCTGTTAGCCTTCACCCTAGGTGTAAAACAGTTGATCGTCGGAGTCAACAAGATGGACTCGACCGAACCTCCTTACAGCGAAGCCCGTTTCGAGGAAATCAAGAAGGAAGTCAGCAGCTACATCAAGAAGATCGGTTACAATCCGGCCGCTGTTGCCTTCGTACCAATCTCTGGTTGGAACGGAGACAACATGTTGGAACCATCCGACAAAATGCCGTGGTTCAAGGGATGGAACATCGAGCGTAAAGAAGGAAAAGCCGACGGTAAATGCCTGATCGAAGCTCTAGACGCCATCTTACCGCCTAGCCGACCAACCGACAAACCCCTGCGTTTACCACTCCAGGACGTGTACAAAATTGGTGGTATCGGAACGGTGCCCGTAGGTCGTGTCGAAACTGGTGTCCTGAAACCCGGTATGGTCGTCACCTTTGCGCCGGTCGCCCTGACCACCGAAGTAAAATCTGTCGAAATGCACCACGAAGCCCTGCAAGAAGCCGTACCCGGAGACAACGTTGGTTTCAACGTCAAGAACGTCGCGGTCAAGGACTTGAGAAGAGGATACGTCGCCGGAGACTCGAAAAATAACCCACCGAAGGCCGCTGCTGATTTCACCGCTCAGGTTATAAATTTAAATTTTCAAAATCCAAATTCAATAAATTTATTTAAATTAATTATATTCAATAATATATTAATAATTATTATAATTAATATTATTATTATTTTACTATTTATAATAAAATTTAATATAAAAAATAAATTTAATAATAAAAACATATTTGAAAACCAATTAATAGAAACAATTTGAACAATTTTACCAATTATATTAATTATTTTAATTATAATAATTTCAATTAATATTCTATTTAATAATAATGAAATAAAAAAAAATTTTATTAATATTAAAATTTTTAGTAATCAATGATTTTGAAATTATGAATATCCTATATTCAAAAAAAACTTTAATTCTTATTTAATAATTAATAATAATTTCAATTTTTATATAATCGAAACTGATAATAATTTAATTATTCCATTTAATTATCAAATTATAATATCAATATCTTCTATAGATGTAATTCATTCATGAACCATTCCATCATTAAATATTAAAATAGATTCTATTCCTCCACGACGTTATATTATCTTTTCTGAATTTTTAATTCTTTGAAATAATATTTCATCTTTAGGATCTTTAATGACAATTTTATTTATATTTATATTTATTATATTAATAATAGAAATATTAATTTCAAAACGAAAAATTATATTTATTATTAAATCTAATAATAATGAATGAAAATTTAATAAACCAATTATTAACCACTCAAATTTAGAAAAAAATTTTATTTTTAATCTGGGCGACGGTATTCAGGATGGCGGACGTCTGATATTGCCGTCGCCGTGTCGGACGTCGCGACCCGCGGAGGAAGCGCGATCGAGTTCGTGGTGTGGCGCGCCGCGAAGACGTGTCTCTCTGGCTGGCGACGGACGGTAGGCAACGGTGTCTGGCGCCGGGTGCCGGTCTGCGACGATTTCTTCGGGCCTCTTTCCGACCCGTCTTGAAACACGGACCAAGGAGTCTAGCATGCGCGCGAGTCGCGGGGTTTCGAGCGCTCGTTACTTGGAAGGCGTAATGAAAGTGAATAGGGAAGATGGCGTTCCGAGTCCACGTACCGTGATCCGCGGCCGGACGTCCGCATTCCCGGGGCGTCTCAATGGCTCGTCGCGGATGCGGACGGTCGTCTTTCGGGACGGCCGTCGGTCTGCGTCGGACCGA
>Pseudaulacaspis celtis isolate D2491D
---------------------------------------------------------------------------------------------------------------------------------------------------------------------------------------------------------------------------------------------------------------------------------------------------------------------------------------------------------------------------------------------------------------------------------------------------------------------------------------------------------------------------------------------------------------------------------------------------------------------------------------------------------------------------------------------------------------------------------------------------------------------------------------------------------------------------------------------------------------------------------------------------------------------------------------------------------------------------------------------------------------------------------------------------------------------------------------------------------------------------------------------------------------------------------------------------------------------------------------------------------------------------------------------------------------------------------------------------------------------------------------------------------ATAAATTTAAATTTCCAAAATCCTAACTCTATAAATTTATTTAAATTAATTATATTTAATAATTTCTTAATAATTATTATAATTAACATTTTTTTTATTTTAATTATTATATTAAATTTCAATTTAAAAAATAAATTTAATAATAAAAACTTATATGAAAATCAAATTATAGAAACAACATGAACAATTTTACCAATAATTTTAATTATAATTATTATATTAATTTCAATTAATACAATATTCAATAATAATGAAATAAAAAAAAACTTTATCAATATTAAAATTTTCAGAAATCAATGATTTTGAAATTATGAATATCCTATATTTAAAAAAAATTTTAATTCATATCTTTTAATTAACAATAATTTCAATTTTTATTTAATTGAAACAGATAATAATATAATTATTCCTTTTAATTATCAATTAATAATAACTTTAACCTCTATAGATGTAATTCATTCATGAACTATCCCATCATTAAATATCAAAATAGATTCTATTCCTCCACGACGATATATTACATTTTCAGAATTCTTAATTTTATGAAATAATATTTCATCTTTAGGATCAATAATAACAATCCTTTTTATATTTATATTTATTTTAATAATAATAGAAATAATAATATTTAAACGAAAAATTATATTCATTATTAAATCAAACAACATAGAATGAAAATTAAATAAACCAGTTTTAAATCATTCAAACTTAGAAAAAAATTTTATTTTTTATCTGGGCGACGGTATTCAGGGTGGCGGCCGTCTGATGTTGCCGCCGCCGTGTCGGACGTCGCGACCCGCGGAGGAAGCGCGATCGAGTTCGTGGCGTGCCGCGACGCGAAGACGCGTCTCTCTGGCTGGCGACGGACGGTAGGCAACGGTGTCCGGCGCCGGGTGCCGGTCTGCGACGATTTCTTCGGGCCTCTTTCCGACCCGTCTTGAAACACGGACCAAGGAGTCTAGCATGCGCGCGAGTCGCGGGGTTTCGAGCGCTCGTCACTTGGAAGGCGTAATGAAAGTGAATAGGGAAGATGGCGTTCCGAGTCCACGTACCGTGATCCGCGGCCGGACGTCCGCACTCCCGGGGCGTCTCAATGGCTCGTCGCGGACGCGGACGGTCGTCTCTCGGGGCGGCCGTCGGTCTGCGTCGGACCGA
>Rutherfordia major isolate D2531A
---------------------------------------------------------------------------------------------------------------------------------------------------------------------------------------------------------------------------------------------------------------------------------------------------------------------------------------------------------------------------------------------------------------------------------------------------------------------------------------------------------------------------------------------------------------------------------------------------------------------------------------------------------------------GCCGATTGCGCTGTACTCATTGTAGCTGCGGGTACCGGTGAATTCGAAGCCGGTATCTCCAAGAACGGTCAGACTCGTGAACACGCCCTGTTGGCTTTCACATTAGGTGTGAAACAATTGATTGTCGGAGTCAACAAGATGGACTCAACTGAACCTCCCTACAGCGAAGCTCGTTTCGAGGAAATCAAGAAAGAAGTCAGCAACTACATCAAGAAGATCGGTTACAATCCGGCCGCCGTCGCCTTCGTGCCGATTTCCGGTTGGAACGGAGACAACATGTTGGAACCTTCCGACAAAATGCCGTGGTTCAAGGGATGGAACATCGAACGTAAGGAAGGAAAAGCTGACGGTAAATGCCTCATCGAAGCTCTGGACGCTATCTTACCACCCAGCCGGCCAACCGACAAACCCCTGCGTTTACCACTCCAAGACGTTTACAAAATTGGAGGTATCGGTACCGTACCCGTAGGTCGTGTCGAAACCGGTGTCTTGAAACCCGGTATGGTCGTTACGTTTGCGCCAGTCGCCTTGACCACTGAAGTAAAATCTGTCGAAATGCATCACGAAGCCCTGCAAGAAGCTGTACCCGGAGACAATGTCGGTTTCAACGTCAAGAACGTTTCAGTCAAAGAATTGAGAAGAGGGTACGTCGCCGGAGACTCGAAAAATAACCCACCGAGAGCCGCCGCCGATTTCACCGCCCAG---ATAAATTTAAATTTTCAAAACCCAAATTCAATAAACTTATTTAAACTAATCATATTTAATAATTTTTTAATAATTATTATAATAAACATTTCTTTTATTTTAATAATAATAATAAATTTTAACATAAAAAACAAATTTAATAATAAAATTATATATGAAAATCAAATTATAGAATTTTTATGAACTATTATTCCTATATTATTAATTATAATAATTATAATAACATCAATTAATATTCTATTTAAAAATAATGAAATCAAAAAAAATTTTATTAATATTAAAATTTATAGAAATCAATGATTCTGAAATTATGAATATCCAACATTTAAAAAAAATTTCAATTCATATCTAATAATAAATAAAAACTTTAACTTTTTCATATTAGAAACAGATAATAACCTAATTATCCCATTCAATTATCAAATTATTTTATCAATTACATCAATAGATGTAATTCATTCATGAACTATTCCTTCAATAAACATTAAAATAGATTCTATCCCTCCACGTCGATACATTATTTTCTCTGATTTTATAATCTTTTGAAATAATATTTCTTCTATAGGATCCATTATAACTATTATATTTATATTTATATTTATTAAATTAATAATAGAAATAATTATATATAAACGAAAAATCATATTTATTATAAAATCAAACAATAATGAATGAAAATTTAATATTCCATTAAATAATCATACTAACTTAGAAAAAAATTTTATTTTTAATCTGGGCGACGGTATTCAGGATGGCAGTCGTTTGATATTTCCGTCGCCGTGTCGGACGTCGCGACCTGCGGAGGAAGCGCGATCGAGTTCGTGACGTGCTGCGACGCGAAGACGCGACTCTCTGGCCGGCGACTGACAGTATGCAACGGTGTCCGGCGCCGGGTGCCGGTCTGCGACGATTTCTTCGGGCCTCTTTCCGACCCGTCTTGAAACACGGACCAAGGAGTCTAGCATGCGCGCGAGTCGCAGGGTTTCGAGCGCTCGTTACTTGGAAGGCGTAATGAAAGTGAATAGGGAGGATGGCGTTCCGAGTCCACGTACCGTGATCCGCGGCCGGACGTCCGCACTCCCGGGGCGTCTTGATGGCTCGTCGCGGATGCGGACGGTCGTCTTTCGGGGCGATCGTCGGTCTGCGCCGGGCCGA
>Unachionaspis signata isolate D0379C
---------------------------------------------------------------------------------------------------------------------------------------------------------------------------------------------------------------------------------------------------------------------------------------------------------------------------------------------------------------------------------------------------------------------------------------------------------------------------------------------------------------------------------------------------------------------------------------------------------------------------------------------------------------------GCCGATTGTGCTGTACTAATTGTCGCCGCTGGTACCGGTGAATTCGAAGCTGGTATCTCCAAGAACGGTCAGACTCGTGAACACGCCTTGTTAGCCTTCACGTTGGGTGTGAAGCAATTGATCGTCGGAGTCAACAAGATGGACTCGACTGAACCTCCCTACTCCGAAGCTCGTTTCGAAGAAATCAAGAAGGAAGTGAGCAACTACATCAAGAAGATCGGTTACAATCCGGCCGCTGTTGCCTTCGTGCCAATTTCTGGTTGGAACGGAGACAACATGTTGGAACCATCCGACAAGATGCCATGGTTCAAGGGATGGAATGTCGAACGTAAAGAAGGTAAAGCCGACGGTAAATGCCTGATCGAAGCTCTAGACGCTATCTTACCGCCCAGCCGGCCAACCGACAAGCCTCTGCGTTTACCCCTTCAAGACGTATACAAGATTGGTGGTATCGGTACAGTGCCAGTAGGTCGTGTCGAAACCGGTGTCTTGAAACCCGGTATGGTTGTTACATTCGCGCCGGTCGCTTTGACTACTGAAGTAAAATCTGTTGAAATGCACCACGAAGCCCTACAAGAAGCTGTACCCGGAGACAACGTCGGTTTCAACGTTAAGAACGTTTCGGTTAAGGAATTGAGAAGAGGTTACGTCGCTGGAGACTCTAAAAATAACCCACCAAGAGCCGCCGCTGATTTCACCGCTCAGGTA----------------------------------------------------------------------------------------------------------------------------------------------------------------------------------------------------------------------------------------------------------------------------------------------------------------------------------------------------------------------------------------------------------------------------------------------------------------------------------------------------------------------------------------------------------------------------------------------------------------------------------------------------------------------------------------------------------------------------------------------------------ATCTGGGCGGCGGAATTCAGGATGGCAGCCGTTTGATGTTTCCGTCGCCGTGTCAGACGTCGCGACCTGCGGAGGAATCGCGATCGAGCTCGTTGTGTGCCGTACGGCGAAGACGCGGCTCTCTGGCTGACGACGGACAGTAAGCAACGGTGTCTGGCGGCGGGTACCGGTCTGCGACGATTTCTTCGGGCCTCTTTCCGACCCGTCTTGAAACACGGACCAAGGAGTCTAACATGCGCGCGAGTCGCGGGGTTTCGAGCGCTCGTTACTTTGAAGGCGTAATGAAAGTGAACAGGGAAGATGGCGTTCCGTGTCCACGTACCGTGATCCGCGGCCGGACGTCCGCACTCCCGGGGCGTCTCAATGGCTCGTCGCGGATGCGGACGGTCGTCTTTCGGGGCGGCCGTCGGTCTGCGTCGGACCGA
>Unachionaspis tenuis isolate D0852D
---------------------------------------------------------------------------------------------------------------------------------------------------------------------------------------------------------------------------------------------------------------------------------------------------------------------------------------------------------------------------------------------------------------------------------------------------------------------------------------------------------------------------------------------------------------------------------------------------------------------------------------------------------------------GCCGATTGTGCTGTACTGATTGTTGCCGCTGGTACTGGTGAATTCGAAGCTGGTATCTCCAAGAACGGTCAGACTCGTGAACACGCCTTGTTAGCCTTCACGTTGGGTGTGAAACAATTGATCGTCGGAGTCAACAAGATGGACTCGACTGAACCTCCCTACTCGGAAGCTCGTTTCGAAGAAATCAAGAAGGAAGTGAGCAACTACATTAAGAAGATCGGTTACAATCCGGCCGCTGTTGCCTTCGTGCCAATTTCTGGTTGGAACGGAGACAACATGTTGGAACCATCCGACAAGATGCCATGGTTCAAGGGATGGAATGTCGAACGTAAGGAAGGTAAAGCTGACGGTAAATGCCTGATCGAAGCTCTAGACGCTATCTTACCGCCCAGCCGGCCAACCGACAAGCCTCTGCGTTTACCCCTTCAAGACGTATACAAGATTGGTGGTATCGGTACAGTGCCAGTAGGTCGTGTCGAAACCGGTGTCTTGAAACCCGGTATGGTTGTTACATTCGCGCCGGTCGCTCTGACTACTGAAGTAAAATCTGTTGAAATGCACCACGAAGCCCTACAAGAAGCAGTACCCGGAGACAACGTCGGTTTCAACGTCAAGAACGTTTCAGTTAAGGAATTGAGAAGAGGTTACGTCGCTGGAGACTCGAAAAATAACCCACCAAGAGCCGCCGCTGATTTCACCGCTCAGGTAATAAATTTAAATTTTCAAAATCCTAATTCTATAAATTTATTTAAATTAATTATATTACATAATTTTTTAATAATTATTATTTTAAATATTATAATAATTTTAATTTTAATATTAAAATTTAATTTAACAAATAAATTTAATAATAAAAATTTATTTGAAAATCAATTAATAGAATTTATATGAACAATTATACCAATTATTATAATTATATTAATTATAATAATATCAATTAATATTTTATTTAATAATAATGAAATAAAAAAAAACTTCATCAATATCAAAATCTTTAGAAACCAATGATTTTGAAATTATGAATATCCTATATTTAAAAAAAACTTTAATTCATATTTAATAATTAATAATAATTTTAATTTATTTATAATTGAAACAGATAATAATTTAATTATTCCTTTTAATTACCAAATCATAATATCTATAACATCAATAGATGTTATTCATTCTTGAACTATTAATTCTTTAAATATTAAAATAGATTCAATCCCTCCACGTCGATATATTATTTTTCCAGATTTTATAATTATATGAAACAATATATCTTCATTAGGATCTATTATAACAATTATATTTGTATTTATATTTATTATATTAATAATAGAAATAATAATATATAAACGAAAAATTATTTTAAATTTTAAATCAAATAACTTAGAATGAAAATTAAATTACCCTGTAATAAATCATACTAATTTAGAAAGAAATTTTAATTTCTATCTGGGCGGCGGAATTCAGGATGGCGGCCGTTTGATGTTTCCGTCGCCGTGTCAGACGTCGCGACCTGCGGAGGAATCGCGATCGAGCTCGTTGTGTGCCGTACGGCGAAGACGCGGCTCTCTGGCTGACGACGGACAGTAAGCAACGGTGTCTGGCGGCGGGTACCGGTCTGCGACGATTTCTTCGGGCCTCTTTCCGACCCGTCTTGAAACACGGACCAAGGAGTCTAACATGCGCGCGAGTCGCGGGGTTTCGAGCGCTCGTTACTTTGAAGGCGTAATGAAAGTGAACAGGGAAGATGGCGTTCCGAGTCCACGTACCGTGATCCGCGGCCGGACGTCCGCACTCCCGGGGCGTCTCAATGGCTCGTCGCGGATGCGGACGGTCGTCTCTCGGGGCGGCCGTCGGTCTGCGTCGGACCGA
>Odonaspis minima isolate D2768A
---------------------------------------------------------------------------------------------------------------------------------------------------------------------------------------------------------------------------------------------------------------------------------------------------------------------------------------------------------------------------------------------------------------------------------------------------------------------------------------------------------------------------------------------------------------------------------------------------------------------------------------------------------------------------------------------------------------------------------------------------------------------------------------------------------------------------------------------------------------------------------------------------------------------------------------------------------------------------------------------------------------------------------------------------------------------------------------------------------------------------------------------------------------------------------------------------------------------------------------------------------------------------------------------------------------------------------------------------------------------------------------------------------ATAAATTTAAATTTTCAAAATCCAAATTCAATAAATTTATTTAAAATAATCATATTACACAATTTTTTAATAATTATCATTATAAATATTTCAATAATATTAATCTTTATAATAAAATTCAACATCAAAAACAAATTTAACAACAAAAACATATTTGAAAACCAAATTATAGAATTATCATGAACTATTATACCAATTATTATAATTATATTAATTATAATAATATCAATTAATATTTTATTTAATAATAATGAAATAAAAAAAAACTTTATTAATATTAAAATTTTTAGAAATCAATGATTCTGAAATTATGAATATCCATTATTTAAAAAAAACTTCAATTCATATTTAATGATTAATAAAAATTTTAACTTTTTTATAATTGAAACAGATAACAATTTTATTATCCCATTTAATTATCAAATTTTAATATCTTTATCATCAATAGATGTAATCCATTCATGAACAATCCCATCAATTAATATTAAAATAGACTCTATTCCCCCCCGTCGATATATTATTTTCTCAGAATTTTTAATTATATGAAATAATTTATCATCTATAGGATCTTTAATAACAATTATATTTACATTTATATTTATTTTATTAATAATTGAAATAATTTTATTTAAACGAAAAATTATTATAATTATTAAATCTAATAATAATGAATGAAAAATAAATTGACCTATTATAAATCATTCTAATATTGAAAACAACTTATTATTC-ATCTGGGCGGCGGAATTCAGGATGGCGGTCGTTTGATATTTCCGTCGCCGTGTCAGACGTCGCGACCTGCGGAGGAATCGCGATCGAGTTCGTTGCGTGCTGTGCGGTGAAGACGCGGCTCTCTGGCTGACGGTGGACAGTAAGCAACGGTGTCCGACGCCGGGTGCCGGTCTGCGACGATTTCTTCGGGCCTCTTTCCGACCCGTCTTGAAACACGGACCAAGGAGTCTAACATGCGCGCGAGTCGCGGGGTTTCGAGCGCTCGTCACTTTGAAGGCGTAATGAAAGTGAACAGGGAAGATGGCGTTCCGAGACCACGTACCGTGATCCGCGGCCGGACGTCCGCACTCCCGGGGCGTCTCAATGGCTCGTCGCGGACGCGGACAGTCGTCTCTCGGGGCGGCTGTCGGTCTGCGTTGGGTCGA
>Nikkoaspis shiranensis isolate D0642A
---------------------------------------------------------------------------------------------------------------------------------------------------------------------------------------------------------------------------------------------------------------------------------------------------------------------------------------------------------------------------------------------------------------------------------------------------------------------------------------------------------------------------------------------------------------------------------------------------------------------------------------------------------------------GCTGATTGTGCCGTACTTATCGTCGCCGCTGGTACCGGTGAATTCGAAGCTGGTATCTCGAAGAACGGTCAGACTCGTGAACACGCCCTGTTGGCCTTTACGTTGGGTGTGAAACAGTTGATTGTCGGAGTCAACAAGATGGACTCGACTGAACCTCCCTACAGCGAAGCTCGTTTCGAGGAAATCAAGAAGGAAGTAAGCAACTACATCAAGAAGATCGGTTACAATCCGGCCGCTGTCGCCTTCGTGCCCATCTCTGGTTGGAACGGAGACAACATGTTGGAACCATCCGACAAAATGCCATGGTTCAAGGGATGGAACATCGAACGTAAGGAAGGAAAAGCTGACGGTAAATGCCTGATCGAAGCTTTGGACGCTATCTTACCACCCAGCCGACCGACCGACAAACCCCTGCGTTTACCACTTCAAGATGTATACAAAATTGGTGGTATCGGTACGGTGCCCGTAGGTCGTGTTGAAACCGGTGTCTTGAAACCCGGTATGGTCGTTACATTCGCGCCAGTCGCGTTGACTACTGAAGTAAAATCTGTCGAAATGCACCACGAAGCCCTTCAAGAAGCTGTACCCGGAGACAACGTCGGTTTTAACGTAAAGAACGTTTCGGTTAAGGAATTGAGACGAGGATACGTAGCCGGAGACTCTAAAAATAACCCACCGAGAGCCGCCGCTGATTTCACCGCTCAGGTTATAAATTTAAATTTTCAAAACCCAAATTCAATAAATTTATTTAAATTAATTATATTACATAATTTTTTAATAATTATTATTATTAATATTACAATAATTTTAATTTTAATATTAAAATTTAATATAAAAAATAAATTCAATAATAAAAATTTATTTGAAAATCAAATAATAGAATTATTATGAACAATATTACCAATTATATTAATTATATTAATTATAATAATATCAATTAACGTACTATTTAATAATAATGAAATAAAAAAAAACTCTATTAATATTAAAATTTTTAGAAACCAATGATTTTGAAATTATGAATACCCAATATTCAATAAAAATTTTAACTCATATTTATTAATTAATAAAAATTTTAATTTCTTCATATTAGAAACAGATAATAATTTAATTATCCCATTTAATTATCAAATTATAATATCAATATCATCATTAGATGTAATTCATTCATGAACTATTCCATCAATAAATATTAAAATAGATTCAATCCCTCCACGGCGATATATTATCTTTTCAGATTTTTTAATTTTTTGAAATAATATTTCATCAATAGGATCTATTATAACAATTTTTTTTATATTGATATTTATATTATTAATAATAGAAATAATAATCTTTAAACGAAAAATTATATTTATTATTAAATCTAATAATAATGAATGAAAATTTAATTTACCTATAAATAATCATACTAATATAGAAAAAAATTTTATATTTAATCTGGGCGGCGGAATTCAGGATGGCGGCCGTTTGATGTTTCCGTCGCCGCCTCAGACGTCGCGACCTGCGGAGGAATCGCGATCGAGTTCGTTGCGTGCTACGCGGCGAAGACGTGACTCTCTGGCTGACGACGGACAGTAAGCAACGGTGTCCGACGCCGGGTGCTGGTCTGCGACGATTTCTTCGGGCCTCTTTCCGACCCGTCTTGAAACACGGACCAAGGAGTCTAACATGCGCGCGAGTCGCGGGGTTTCGAGCGCTCGTCACTTTGAAGGCGTAATGAAAGTGAACAGGGAGGATGGCGTTCCGAGTCCACGTACCGTGATCCGCGGCCGGACGTCCGCACTCCCGGGGCGTCTCAATGGCTCGTCGCGGATGCGGACGGTCGTCTTTCGGGGCGGCCGTCGGTCTGCGTCGGACCGA
>Kuwanaspis sp. D4840A
---------------------------------------------------------------------------------------------------------------------------------------------------------------------------------------------------------------------------------------------------------------------------------------------------------------------------------------------------------------------------------------------------------------------------------------------------------------------------------------------------------------------------------------------------------------------------------------------------------------------------------------------------------------------GCTGATTGTGCCGTACTTATCGTCGCCGCCGGTACCGGTGAATTCGAAGCTGGTATCTCGAAGAACGGTCAGACTCGTGAACACGCCCTGTTGGCCTTTACGTTGGGTGTGAAACAGTTGATTGTCGGAGTCAACAAGATGGACTCGACTGAACCTCCCTACAGCGAAGCTCGTTTCGAGGAAATCAAGAAGGAAGTAAGCAACTACATCAAGAAGATCGGTTACAATCCGGCCGCTGTCGCCTTTGTGCCCATCTCCGGTTGGAACGGAGACAACATGTTGGAACCATCCGACAAGATGCCGTGGTTCAAGGGATGGAACATCGAACGTAAGGAAGGAAAAGCTGACGGTAAATGCCTGATCGAAGCTTTGGACGCTATCTTACCACCCAGCCGGCCGACCGACAAACCTCTGCGTTTACCGCTTCAAGATGTGTACAAAATTGGTGGTATCGGTACGGTGCCCGTAGGTCGTGTCGAAACTGGTGTCTTGAAACCCGGTATGGTTGTTACATTCGCGCCAGTTGCGTTGACCACTGAAGTAAAATCTGTCGAAATGCACCACGAAGCCCTTCAAGAAGCTGTACCCGGAGACAACGTCGGTTTTAACGTTAAGAACGTTTCGGTTAAAGAATTGAGAAGAGGATACGTTGCCGGAGATTCTAAAAATAACCCACCGAAAGCCGCCGCTGATTTCACCGCTCAGGTTATAAACTTAAATTTTCAAAACCCAAATTCAATAAATTTATTCAAATTAATTATATTACATAATTTTTTAATAATCATTATTATTAATATTACCATTATTTTAACTTTTATATTAAAATTCAATCTTAAAAATAAATTTAACAATAAAAATATATTCGAAAATCAATCATTAGAATTAATATGAACAATAATACCAATTTTATTAATTATATTTATTATAATAATATCTATTAATATTTTATTCAGTAATAACGAAATAAAAAAAAATTCCATTAACATTAAAATTTTTAGAAATCAATGATTTTGAAATTATGAATATCCAATATTCAATAAAAATTTTAATTCTTATTTAATAATTAATAAAAATTTTAACTTTTTTATATTAGAAACAGATAATAATTTAATTATCCCATTTAATTATCAAATTATAATATCTATATCATCAATAGATGTAATTCATTCATGAACTATCCCATCAATAAATATTAAAATAGATTCAATTCC-CCACGACGATATATTATTTTTTCAGACTTTCTAATTATTTGAAATAATATTTCATCTATAGGATCAATCATAACAATTATATTTATATTTATATTTATTTTATTATTAATAGAAATAATAATTTTTAAACGAAAAATTATTTTTATTATTAAATCTAATAATAATGAATGAAAATTTAATATTCCAATAAACAACCATACAAATATAGAAAAAAATTTTTTATTTAATCTGGGCAGCGGAATTCAGGATGGCGGGCGTTTGATATTTCCGTTGCCGTGACAGACGTCGCGACCTGCGGAGGAATCGCGATCGAGTTCGTTGCGTGCTGCGCGGCGAAGACGTGGCTCTCTGGCTGACGACGGACAGTACGCAACGGTGTCCGACGCCGGGTACCGGTCTGCGACGATTTCTTCGGGCCTCTTTCCGACCCGTCTTGAAACACGGACCAAGGAGTCTAACATGCGCGCGAGTCGCGGGGTTTCGAGCGCTCGTTACTTGGAAGGCGTAATGAAAGTGAATAGGGAGGATGGCGTTCCGAGTCCACGTACCGTGATCCGCGGCCGGACGTCCGCACTCCCGGGGCGTCTCAATGGCTCGTCGCGGATGCGGACAGTCGTCTCTCGGGGCGGCTGTCGGTCTGCGCCGGACCGA
>Kuwanaspis howardi isolate D4838J
---------------------------------------------------------------------------------------------------------------------------------------------------------------------------------------------------------------------------------------------------------------------------------------------------------------------------------------------------------------------------------------------------------------------------------------------------------------------------------------------------------------------------------------------------------------------------------------------------------------------------------------------------------------------GCTGATTGTGCCGTACTGATCGTCGCCGCCGGTACCGGTGAATTCGAAGCTGGTATCTCGAAGAACGGTCAGACTCGTGAACACGCCCTGTTGGCCTTTACGTTGGGTGTGAAACAGTTGATTGTCGGAGTCAACAAGATGGACTCGACTGAACCTCCCTACAGCGAAGCTCGTTTCGAGGAAATCAAGAAGGAAGTAAGCAGCTACATCAAGAAGATCGGTTACAATCCGGCCGCCGTCGCCTTCGTGCCCATCTCCGGTTGGAACGGAGACAACATGTTGGAACCATCCGACAAGATGCCGTGGTTCAAGGGATGGGCCATCGAACGTAAGGAAGGAAAAGCTGACGGCAAATGCCTGATCGAAGCTTTGGACGCTATCTTACCACCCAGCCGGCCAACCGACAAGCCTCTGCGTTTACCCCTTCAAGATGTGTACAAAATTGGTGGTATCGGTACGGTGCCCGTAGGTCGTGTCGAAACCGGTCTCTTGAAACCCGGTATGGTGGTTACTTTCGCGCCAGCCGCGTTGACCACTGAAGTAAAACCCGTCGAAATGCACCACGAAGCCCTTCAAGAAGCTGTACCCGGAGACAACGTCGGTTTCAACG--------------------------------------------------------------------------------------------------ATAAATTTAAATTTTCAAAATCCAAATTCTACAAATTTATTTAAATTAATTATATTACATAATTTTTTAATAATTATTATTATTAATATTTCTATAATTTTATTAATTATATTAAAATTTAATTTAAAAAATAAATTCAATAATAAAAATATATTTGAAAATCAAATATTAGAATTTACATGAACTATATTACCAATTATATTAATTTTATTAATTATAATAATATCTATAAATATTCTATTTAACAATAATGAAATAAAAAAAAATTCCATTAATATTAAAATTTTTAGAAATCAATGATTTTGAAATTATGAATATCCAATATTTAATAAAAACTTTAACTCATATTTATTAATTAATAAAAATTTTAACTTTTTCATATTAGAAACAGATAATAATTTAATCATTCCATTTAATTATCAAATTATAATATCAATATCATCAATAGATGTAATCCATTCATGAACTATCCCATCAATAAATATTAAAATAGATTCAATTCC-CCACGTCGATATATTATTTTTTCAGATTTTTTAATTTTATGAAATAATATTTCATCATTAGGATCAATTATAACAATTATATTTATATTTATATTTATTTTATTAATAATAGAAATAATTTTATTTAAACGAAAAATTATTTTTACAATTAAATCTAATAATAATGAATGAAAATTTAATATTCCTATTAACAATCATACTAATTTAGAAAAAAATTTTATATTTAATCTGGGCGGCGGAATTCAGGATGGCGGCCGTTTGATATTTCCGTCGCCGTGTCAGACGTCGCGACCTGCGGAGGAATCGCGATCGAGTTCGTTGCGTGCCACGCGGCGAAGACGCGGCTCTCTGGCTGACGACGGACAGTACGCAACGGTGTCCGACGCCGGGTACCGGTCTGCGACGATTTCTTCGGGCCTCTTTCCGACCCGTCTTGAAACACGGACCAAGGAGTCTAACATGCGCGCGAGTCGCGGGGTTTCGAGCGCTCGTTACTTGGAAGGCGTAATGAAAGTGAACAGGGAGGATGGCGTTCCGAGTCCACGTACCGTGATCCGCGGCCGGACGCCCGCACTCCCGGGGCGTCTCAATGGCTCGTCGCGGATGCGGACAGTCGTCTCTCGGGGCGGCTGTCGGTCTGCGCCGGACCGA
>Kuwanaspis vermiformis isolate D4838A
---------------------------------------------------------------------------------------------------------------------------------------------------------------------------------------------------------------------------------------------------------------------------------------------------------------------------------------------------------------------------------------------------------------------------------------------------------------------------------------------------------------------------------------------------------------------------------------------------------------------------------------------------------------------------------------------------------------------------------------------------------------------------------------------------------------------------------------------------------------------------------------------------------------------------------------------------------------------------------------------------------------------------------------------------------------------------------------------------------------------------------------------------------------------------------------------------------------------------------------------------------------------------------------------------------------------------------------------------------------------------------------------------------ATAAACTTAAATTTTCAAAACCCAAATTCAATAAATTTATTTAAATTAATTATACTACATAATTTTTTAATAATTATTATTATTAACATTATTATAATTTTATTAATTATATTAAAATTTAATCTTAAAAATAAATTTAATAATAAAAATATATTTGAAAATCAAATATTAGAATTTACATGAACAATTTTACCAATTATATTAATCATTTTAATTATAATAATATCAATTAATATTTTATTTAATAATAATGAAATAAAAAAAAATTCTATTAATATTAAAATCTTTAGAAATCAATGATTTTGAAACTATGAATATCCAATATTTAAAAAAAATTTCAATTCATATTTATTAATTAATAAAAATTTTAATTTTTTTATATTAGAAACTGATAATAATTTAATTATTCCTTTTAATTATCAAATTATAATATCTTTATCTTCTTTAGATGTAATTCATTCTTGAACTATTCCATCAATAAATATTAAAATAGATTCAATTCCTCCACGACGATATATTATTTTTTCAGATTTTTTAATTTTATGAAATAATATTTCATCAATAGGATCAATTATAACAATTATATTTATATTTATATTTATTTTATTAATAATAGAAATAATATTATTTAAACGAAAAATTATTTTTATAATTAAATCTAATAATAATGAATGAAAATTTAATACACCTATAAACAATCACACTAATTTAGAAAATAATTTTATATTTAATCTGGGCGGCGGAATTCAGGATGGCGGCCGTTTGATATTTCCGTCGCCGTATCAGACGTCGCGACCTGCGGAGGAGTCGCGATCGAGTTCGTTGCGTGCCACGCGGCGAAGACGTGACTCTCTGGCTGACGACGGACAGTACGCAACGGTGTCCGACGCCGGGTACCGGTCTGCGACGATTTCTTCGGGCCTCTTTCCGACCCGTCTTGAAACACGGACCAAGGAGTCTAACATGCGCGCGAGTCGCGGGGTTTCGAGCGCTCGTCACTTGGAAGGCGTAATGAAAGTGAATAGGGAGGATGGCGTTCCGAGTCCACGTACCGTGATCCGCGGCCGGACGTCCGCACTCCCGGGGCGTCTCAATGGCTCGTCGCGGATGCGGACAGTCGTCTCTCGGGGCGGCTGTCGGTCTGTGACGGACCGA
>Kuwanaspis takahashii isolate D0398B
---------------------------------------------------------------------------------------------------------------------------------------------------------------------------------------------------------------------------------------------------------------------------------------------------------------------------------------------------------------------------------------------------------------------------------------------------------------------------------------------------------------------------------------------------------------------------------------------------------------------------------------------------------------------------------------------------------------------------------------------------------------------------------------------------------------------------------------------------------------------------------------------------------------------------------------------------------------------------------------------------------------------------------------------------------------------------------------------------------------------------------------------------------------------------------------------------------------------------------------------------------------------------------------------------------------------------------------------------------------------------------------------------------ATAAATTTAAATTTCCAAAATGCTAATTCAATTAGATTATTTAAATTAATTATACTTCATAATTTTCTAATAATTATTATTTTAAATATTACAATAATTTTAATATTAATATTAAAATTTAATCTTAAAAATAAATTTAACAATAAAAATATATTTGAAAACCAAATATTAGAATTATTATGAACTATTCTACCAATTATATTAATTATATTAATTATAATAATATCAATTAATGTACTATTTAATAATAATGAAATAAAAAAAAATTTTATTAATATTAAAATTTTTAGAAATCAATGATTTTGAAATTATGAATACCCAATATTTAATAAAAACTTTAATTCATATTTAATAATTAATAAAAATTTTAATTTCTTTATATTAGAAACAGACAATAATATTATCATCCCATTTAACTATCAAATTATAATATCTATATCATCAATAGACGTAATTCATTCATGAACTATTCCATCATTAAATATTAAAATAGATTCAATTCCTCCACGTCGATACATTATTTTTTCTGATTTTTTAATTTTATGAAATAATATTTCATCTATAGGATCAATAATAACAATTATATTTACATTTATATTTATATTATTAATAATAGAAATAATTATCTTTAAACGAAAAATTATTTTTAAAATTAAATGTAATAATAATGAATGAAAATTCAATATACCTTTAATAAATCATACCAATTTAGAAAAAAATTTTATATTTAATCTGGGCGGCGGAATTCAGGATGGCGGCCGTTTGATATTTCCGTCGCCGCGTCAGACGTCGCGACCTGCGGAGGAATCGCGATCGAGTTCGTTGCGTGCTACGCGGCGAAGACGCGACTCTCTGGCCGACGACGGACAGTAAGCAACGGTGTCCGACGCCGGGTACCGGTCTGCGACGATTTCTTCGGGCCTCTTTCCGACCCGTCTTGAAACACGGACCAAGGAGTCTAACATGCGCGCGAGTCGCGGGGTTTCGAGCGCTCGTCACTTTGAAGGCGTAATGAAAGTGAACAGGGAGGATGGCGTTCCGAGTCCACGTACCGTGATCCGCGGCCGGACGTCCGCACTCCCGGGGCGTCTCAGTGGCTCGTCGCGGATGCGGACAGTCGTCTTTCGGGGTGGCTGTCGGTCTGCGTCGGACCGA
>Kuwanaspis pseudoleucaspis isolate D2670A
---------------------------------------------------------------------------------------------------------------------------------------------------------------------------------------------------------------------------------------------------------------------------------------------------------------------------------------------------------------------------------------------------------------------------------------------------------------------------------------------------------------------------------------------------------------------------------------------------------------------------------------------------------------------------------------------------------------------------------------------------------------------------------------------------------------------------------------------------------------------------------------------------------------------------------------------------------------------------------------------------------------------------------------------------------------------------------------------------------------------------------------------------------------------------------------------------------------------------------------------------------------------------------------------------------------------------------------------------------------------------------------------------------ATAAATTTAAATTTTCAAAATGCTAATTCAATAAGATTATTCAAATTAATTATTCTTCATAATTTTTTAATAATTATTATTATAAATACTACAATAATCTTAATATTAATATTAAAATTCAACCTTAAAAATAAATTTAATAATAAAAATATATTTGAAAATCAAATAATAGAATTATTATGAACAATCATTCCAATTTTATTAATTATATTAATTATAATTATATCAATTAATGTATTATTCAATAATAATGAAATAAAAAAAAATTTTATCAATATTAAAATCTTTAGAAATCAATGATTCTGAAATTATGAATATCCTATATTTAATAAAAATTTTAATTCATATTTATTAATTAATAAAAATTTTAATTTTTTCATATTAGAAACAGATAATAATATTGTCATCCCATTTAATTATCAAATTATAATATCAATATCATCACTAGATGTAATTCATTCATGAACTATTCCTTCTTTAAATATTAAAATAGATTCAATTCCTCCTCGTCGATACATTATTTTTTCTGATTTTTTAATTTTTTGAAATAATATTTCATCAATAGGATCAATTATAACAATTTTATTTTTATTTATATTTATATTATTAATAATAGAAATAATTTTATTCAAACGAAAAATTATTTTTACAATTAAATGTAATAATAATGAATGAAAATTTAATATACCTTTAAATAACCATACTAATTTAGAAAAAAATTTTATATTTAATCTGGGCGGCGGAATTCAGGATGGCGGCCGTTTGATATTTCCGTCGCCGCGTCAGACGTCGCGACCTGCGGAGGAATCGCGATCGAGTTCGTTGCGTGCTACGCGGCGAAGACGCGGCTCTCTGGCTGACGACGGACAGTAAGCAACGGTGTCCGATGTCGGGTACCGGTCTGCGACGATTTCTTCGGGCCTCTTTCCGACCCGTCTTGAAACACGGACCAAGGAGTCTAACATGCGCGCGAGTCGCGGGGTTTCGAGCGCTCGTCACTTTGAAGGCGTAATGAAAGTGAATTGGGAGGATGGCGTTCCGAGTCCACGTACCGTGATCCGCGGCCGGACGTCCGCACTCCCGGGGCGTCTCAGTGGCTCGTCGCGGATGCGGACAGTCGTCTCTCGGGGCGGCTGTCGGTCTGCGCCGGACCGA
>Kuwanaspis hikosani isolate D1901A
---------------------------------------------------------------------------------------------------------------------------------------------------------------------------------------------------------------------------------------------------------------------------------------------------------------------------------------------------------------------------------------------------------------------------------------------------------------------------------------------------------------------------------------------------------------------------------------------------------------------------------------------------------------------------------------------------------------------------------------------------------------------------------------------------------------------------------------------------------------------------------------------------------------------------------------------------------------------------------------------------------------------------------------------------------------------------------------------------------------------------------------------------------------------------------------------------------------------------------------------------------------------------------------------------------------------------------------------------------------------------------------------------------ATAAATTTAAATTTTCAAAATGCAAATTCAATAAGATTATTTAAACTAATTATACTTCATAATTTTTTAATAATTATTATTTTAAATATTTCAATAATCCTAATTATTATATTAAAATTTAACCTAAAAAATAAATTTAATAATAAAAACATATTTGAAAATCAAATTTTAGAATTAATATGAACTATTATTCCAATTTTATTAATTATATTAATTATAATTATATCAATTAATGTATTATTTAATAATAATGAAATAAAAAAAAATTTTATCAATATTAAAATTTTTAGAAATCAATGATTTTGAAATTATGAATATCCTATATTTAATAAAAACTTTAACTCATATTTAATAATTAATAAAAACTTTAATTTTTTTATATTAGAAACAGATAATAATATTATTATTCCATTTAATTATCAAATTATAATATCTATAACATCATTAGATGTAATTCACTCTTGAACTATCCCATCATTAAATATTAAAATAGATTCAATTCCACCTCGTCGATATATTATTTTTTCTGATTTTTTAATTTTTTGAAATAATATTTCATCTTTAGGATCAATTATAACAATTTTATTTTTATTTATATTTATATTATTAATTATAGAAATAATAATTTTCAAACGAAAAATTATTTTTTCAATCAAATGTAATAATAATGAATGAAAATTAAATATTCCTTTAATAAATCACACTAATTCAGAAAAAAATTTTATATTTAATCTGGGCGGCGGAATTCAGGATGGCGGCCGTTTGATATTTCCGTCGCCGCGTCAGACGTCGCGACCTGCGGAGGAATCGCGATCGAGTTCGTTGCGTGCTACGCGGCGAAGACGTGGCTCTCTGGCTGACGACGGACAGTAAGCAACGGTGTCCGACGTCGGGTACCGGTCTGCGACGATTTCTTCGGGCCTCTTTCCGACCCGTCTTGAAACACGGACCAAGGAGTCTAACATGCGCGCGAGTCGCGGGGTTTCGAGCGCTCGTCACTTTGAAGGCGTAATGAAAGTGAACAGGGAGGATGACGTTCCGAGTCCACGTACCGTGATCCGCGGCCGGACGTCCGCACTCCCGGGGCGTCTCAAAGGCTCGTCGCGGATGCGGACAGTCGTCTCTCGGGGCGGCTGTCGGTCTGCGCCGGACCGA
>Rolaspis compositae isolate D3653A
---------------------------------------------------------------------------------------------------------------------------------------------------------------------------------------------------------------------------------------------------------------------------------------------------------------------------------------------------------------------------------------------------------------------------------------------------------------------------------------------------------------------------------------------------------------------------------------------------------------------------------------------------------------------GCCGATTGTGCTGTACTCATCGTCGCTGCTGGTACCGGTGAATTTGAAGCTGGTATTTCCAAGAACGGTCAGACTCGTGAACACGCCCTGTTAGCTTTTACGTTAGGTGTGAAGCAACTGATTGTCGGAGTCAACAAGATGGACTCGACTGAACCTCCCTACAGCGAAGCTCGTTTCGAAGAAATCAAGAAAGAAGTTAGCAACTACATCAAGAAGATCGGTTATAATCCGGCCGCTGTCGCGTTTGTGCCAATTTCAGGTTGGAACGGAGACAATATGTTGGAACCATCTGACAAAATGCCGTGGTTCAAGGGATGGAACATCGAACGTAAGGAAGGAAAGGCTGACGGTAAATGCCTGATCGAAGCTTTGGACGCTATCTTACCACCTAGCCGACCGACCGACAAACCTCTGCGTTTACCCCTCCAGGACGTCTACAAAATAGGTGGTATCGGTACAGTGCCCGTAGGTCGTGTTGAAACCGGTGTCTTGAAACCCGGTATGGTCGTTACATTCGCGCCGGTTGCCTTGACCACTGAAGTAAAATCTGTTGAAATGCATCACGAAGCTCTCCAAGAAGCTGTACCCGGAGACAACGTCGGTTTCAACGTTAAGAACGTTTCGGTCAAAGAATTGCGTAGAGGGTACGTCGCTGGAGATTCTAAAAATAACCCACCGAGAGCTGCCGCCGATTTCACCGCTCAGGTT----------------------------------------------------------------------------------------------------------------------------------------------------------------------------------------------------------------------------------------------------------------------------------------------------------------------------------------------------------------------------------------------------------------------------------------------------------------------------------------------------------------------------------------------------------------------------------------------------------------------------------------------------------------------------------------------------------------------------------------------------------ATCTGGGCGGCGGAATTCAGGATGGGGGCCGTTTGATATTTCCGTCGCCGTGTCGGACGTCGCGACCTGCGGAGGAATGGCGATCGAGTTTGTTGCGTGCGGCGCGGCGAAGACGCGACTCTCTGGCCGACGGCGGACAGTAAGCAACGGTGTCCGGCGCCGGGTGCCGGTCTGCGACGATTTCTTCGGGCCTCTTTCCGACCCGTCTTGAAACACGGACCAAGGAGTCTAACATGCGCGCGAGTCGCGGGGTTTCGAGCGCTCGTGACTTTGAAGGCGTAATGAAAGTGAACAGGGAAGATGGCGTTCCGAGTCCACGTACCGTGATGCGCGGCCGGACGTCCGCACTCCCGGGGCGTCTCGATGGCTCGTCGCGGACGCGGACGGTCGTCTCTCGGGGCGGCCGTCGGTTCGCGCCGGACCGA
>Rolaspis incisa isolate D3558A
---------------------------------------------------------------------------------------------------------------------------------------------------------------------------------------------------------------------------------------------------------------------------------------------------------------------------------------------------------------------------------------------------------------------------------------------------------------------------------------------------------------------------------------------------------------------------------------------------------------------------------------------------------------------GCCGATTGTGCTGTACTCATCGTCGCCGCTGGTACCGGTGAATTCGAAGCTGGTATTTCCAAGAACGGCCAGACTCGTGAACACGCCCTGTTAGCCTTTACATTGGGTGTGAAGCAACTGATTGTCGGAGTCAATAAGATGGACTCGACTGAACCTCCCTACAGCGAAGCTCGTTTCGAAGAAATCAAGAAAGAAGTGAGCAATTATATCAAGAAGATCGGTTACAATCCGGCCGCTGTCGCCTTCGTCCCAATTTCAGGTTGGAACGGAGACAACATGTTGGAACCATCCGACAAAATGCCGTGGTTCAAGGGATGGAACGTTGAACGTAAGGAAGGAAAGGCTGACGGTAAATGCCTGATCGAAGCTTTGGACGCCATCTTACCACCAAGCAGACCGACCGACAAGCCTCTGCGTTTACCCCTACAAGACGTCTACAAAATTGGTGGTATCGGTACCGTGCCCGTAGGTCGTGTTGAAACCGGTGTCTTGAAACCCGGTATGGTTGTCACATTTGCACCGGTCGCCTTGACCACCGAAGTAAAATCCGTCGAAATGCACCACGAAGCTCTGCAAGAAGCCGTACCCGGAGACAACGTCGGTTTCAACGTCAAGAACGTTTCGGTCAAGGAATTGCGTAGGGGATACGTCGCTGGAGATTCTAAAAATAACCCACCAAGAGCCGCCGCCGATTTCACCGCTCAGGTTATAAATTTAAATTTTCAAAATCCTAATTCATTAAATTTATTTAAAATAATTATATTACATAATTTTATCATAATTATTATTATAAATATTTTTTTTATTTTAATTATAATAATTAAATTTAATATAAATAATAAATTTAATAATAAAAATATTTTTGAAAATCAAAATATTGAATTTTTATGAACAATTATTCCCATTATTATAATTATAATAATTATAATACTTTCAATCAATATTTTATTTAATAATAATGAAATAAAAAAAAATTTTATTAATATCAAAATTTTTAGTAATCAATGATTCTGAAATTATGAATACCCATTTTTAAATAAAAATTTTAATTCATATTTAATAATTAATAAAAATTTTAATTTTTTTATAATTGAAACAGATAATAATTTAATTATTCCTTTTAATTATCAAATTATAATATCATTATCTTCAATAGATGTAATTCATTCATGAACAATTCCATCAATAAATATAAAAATAGATTCAATTCCTCCACGACGATATATTATTTTTTCTGATTTTTTAATTTTATGAAATAATTTATCATCAATAGGATCAATTATAACAATTTTATTTTTATTTATATTTATTATATTAATTATAGAAATAATTATATTTAAACGAAAAATTATTTTTACAATTAAATCTAATAATAATGAATGAATAAATAATTTACCAAATATAAATCATTCAAATTTAGAAAAAAATCTTTTATTTAATCTGGGCGGCGGAATTCAGGATGGCGGCCGTTTGATATTTCCGTCGCCGTGTCGGACGTCGCGACCTGCGGAGGAATCGCGATCGAGTTCGTTGCGCGCCGTGCGGCGAAGACGCGACTCTCTGGCCGACGGCGGACAGTAAGCAACGGTGTCCGGCGCCGGGTGCCGGTCTGCGACGATTTCTTCGGGCCTCTTTCCGACCCGTCTTGAAACACGGACCAAGGAGTCTAACATGCGCGCGAGTCGCGGGGTTTCGAGCGCTCGTCACATTGAAGGCGTAATGAAAGTGAATGGGGAAGATGGCGTTCCGAGTCCACGTACCGTGATCCGCGGCCGGACGTCCGCACTCCCGGGGCGTCTCGATGGCTCGTCGCGGACGCGGACGATCGTCTCTCGGGGCGGTCGTCGGTCTGCGCCGGACCGA
>Rolaspis whitehilli isolate D4385A
---------------------------------------------------------------------------------------------------------------------------------------------------------------------------------------------------------------------------------------------------------------------------------------------------------------------------------------------------------------------------------------------------------------------------------------------------------------------------------------------------------------------------------------------------------------------------------------------------------------------------------------------------------------------GCCGATTGTGCTGTACTCATTGTCGCCGCTGGTACCGGTGAATTCGAAGCTGGTATTTCCAAGAACGGCCAGACTCGCGAACACGCCCTGTTAGCCTTCACATTGGGTGTGAAGCAACTGATTGTCGGAGTCAACAAGATGGACTCGACTGAACCTCCCTACAGCGAAGCTCGTTTCGAAGAAATCAAGAAAGAAGTGAGCAATTACATCAAGAAGATCGGTTACAATCCGGCCGCTGTCGCCTTCGTCCCAATTTCTGGTTGGAACGGAGACAACATGTTGGAACCATCCGACAAAATGCCGTGGTTCAAGGGATGGAACGTCGAACGTAAAGAAGGAAAGGCTGACGGTAAATGCCTGATCGAAGCGTTGGACGCCATCTTGCCACCAAGCAGACCGACCGACAAGCCTCTGCGTCTACCCCTACAGGACGTCTACAAAATTGGTGGTATCGGTACCGTGCCCGTAGGTCGTGTTGAAACCGGTGTCTTGAAACCCGGTATGGTCGTTACATTCGCCCCGGTCGCCTTGACCACCGAAGTAAAATCCGTCGAAATGCACCACGAAGCCCTGCAAGAAGCTGTACCCGGAGACAACGTCGGTTTCAACGTCAAGAACGTTTCGGTCAAGGAGCTGCGTAGAGGATACGTCGCTGGAGATTCTAAAAATAACCCACCGAGAGCCGCCGCCGATTTCACCGCTCAGGTT----------------------------------------------------------------------------------------------------------------------------------------------------------------------------------------------------------------------------------------------------------------------------------------------------------------------------------------------------------------------------------------------------------------------------------------------------------------------------------------------------------------------------------------------------------------------------------------------------------------------------------------------------------------------------------------------------------------------------------------------------------ATCTGGGCGGCGGAATTCAGGATGGTGGCCGTCTGATATTTCCGTCGCCGTGTCGGACGTCGCGACCTGCGGAGGAATCGCGATCGAGTTCGTTGCGTGCCGTGCGGCGAAGACGCGACTCTCTGGCCGACGGCGGACAGTAAGCAACGGTGTCCGGCGCCGGGTGCCGGTCTGCGACGATTTCTTCGGGCCTCTTTCCGACCCGTCTTGAAACACGGACCAAGGAGTCTAACATGCGCGCGAGTCGCGGGGTTTCGAGCGCTCGTCACTTTGGAGGCGTAATGAAAGTGAATGGGGAAGATGGCGTTCCGAGTCCACGTACCGTGATCCGCGGCCGGACGTCCGCACTCCCGGGGCGTCTCGATGGCTCGGCGCGGACGCGGACGATCGTCTCTCGGGGCGGTGGTCGGTCTGCGCCGGACCGA
>Rolaspis lounsburyi isolate D3554B
---------------------------------------------------------------------------------------------------------------------------------------------------------------------------------------------------------------------------------------------------------------------------------------------------------------------------------------------------------------------------------------------------------------------------------------------------------------------------------------------------------------------------------------------------------------------------------------------------------------------------------------------------------------------GCCGATTGTGCTGTACTCATTGTCGCTGCTGGTACCGGTGAATTCGAAGCTGGTATTTCCAAGAACGGTCAGACTCGTGAACACGCTTTATTAGCCTTTACGTTAGGTGTAAAACAACTGATTGTCGGAGTTAACAAGATGGACTCGACTGAACCTCCATACAGCGAAGCTCGTTTCGAAGAAATCAAGAAAGAAGTGAGCAACTACATCAAGAAGATCGGTTACAATCCGGCCGCTGTCGCTTTCGTACCAATTTCAGGTTGGAACGGAGACAACATGTTGGAACCATCCGACAAAATGCCGTGGTTCAAGGGATGGAACATCGAACGTAAGGAAGGAAAGGCTGACGGTAAATGCCTGATCGAAGCTTTGGACGCTATCTTACCACCAAGCCGACCAACCGACAAGCCTCTACGTTTACCCCTTCAGGACGTCTACAAAATTGGTGGTATCGGTACTGTGCCCGTAGGTCGTGTAGAAACCGGTGTCTTGAAACCCGGTATGGTCGTTACGTTTGCGCCGGTTGCCTTGACCACTGAAGTAAAATCCGTCGAAATGCACCACGAAGCTCTGCAAGAAGCTGTACCCGGAGACAACGTTGGTTTCAACGTCAAGAACGTTTCGGTCAAGGAATTGCGAAGAGGATACGTAGCTGGAGATTCTAAAAATAACCCACCGAGAGCCGCCGCCGATTTCACAGCTCAGGTTATAAATTTAAATTTCCAAAATCCAAATTCAATAAATTTATTCAAAATAATTATATTACACAATTTTTTAATAATCATTATTATAAATATTTTTTTAATTTTATTAATTATAACTAAATTTAATATTAAAAATAAATTTAATAATAAAAATATTTTTGAAAATCAAATTATAGAAATAACATGAACTATTATACCAATTATTTTAATCATAATTATTATAATTATATCTATTAATATTTTATTCCAAAATAATGAAATTAAAAAAAATTTTATTAATATTAAAATTTTTAGTAATCAATGATTTTGAAATTATGAATATCCTATATTAAATAAAAATTTTAACTCATATTTAATAATAAATAAAAATTTTAACTTTTTTATAATTGAAACAGATAATAATTTAATTATTCCATTCAATTATCAAATTATAATATCATTATCATCAATAGACGTAATTCATTCATGAACTATTCCATCAATAAATTTAAAAATAGACTCAATTCCTCCTCGACGATATATTATCTTTCCTGATTTTTTAATTTTATGAAATAATATTTCATCAATAGGTTCTATTATAACAATTTTATTTATATTCATATTTATTATTTTAATAATAGAAATAATTTTATTTAAACGAAAAATTATTTTCATTATTAAATCTAATAATAATGAATGAAAAAATAATATCCCAATTATTAACCATTCCAATTTAGAAAAAAATTTTATTTTTAATCTGGGCGGCGGAATTCAGAATGGGGGCCGTTTGATATTTCCGTCGCCGTGTCGGACGTCGCGACCTGCGGAGGAATCGCGATCGAGTTCGTTGCGCGACGCGCGATGAAGACGCGACTCTCTGGCCGACGGCGGACAGTAAGCAACGGTGTCCGACGCCGGGTGCCGGTCTGCGACGATTTCGTCGGGCCTCTTTCCGACCCGTCTTGAAACACGGACCAAGGAGTCTAACATGCGCGCGAGTCGCGGGGTTTCGAGCGCTCGTCACTTTGAAGGCGTAATGAAAGTGAATGGGGAAGATGGCGTTCCGAGTCCACGTACCGTGATCCGCGGCCGGACGTCCGCACTCCCGGGGCGTCTCAACGGCTCGTCGCGGACGCGGACTACCGTCTCTCGGGGCGGTGGTCGGTCTGCGTCGGACCGA
>Diaspididae sp. isolate D2020B
---------------------------------------------------------------------------------------------------------------------------------------------------------------------------------------------------------------------------------------------------------------------------------------------------------------------------------------------------------------------------------------------------------------------------------------------------------------------------------------------------------------------------------------------------------------------------------------------------------------------------------------------------------------------GCTGACTGCGCTGTACTCATTGTCGCTGCTGGTACCGGTGAATTCGAAGCCGGTATCTCGAAGAACGGTCAGACTCGTGAACACGCCCTGTTGGCCTTTACGTTAGGTGTGAAACAATTGATTGTCGGAGTCAACAAGATGGACTCGACTGAGCCTCCTTACAGCGAAGCTCGTTTCGAAGAAATCAAGAAGGAAGTGAGCAACTACATTAAGAAGATCGGTTACAACCCGGCCGCTGTCGCATTCGTGCCAATTTCCGGCTGGAACGGAGATAACATGTTGGAACCGTCGGACAAGATGCCCTGGTTCAAGGGATGGAATATCGAACGCAAGGAAGGAAAAGCTGACGGTAAATGCCTGATCGAAGCGTTGGACGCCATCTTACCACCCAGCAGACCCACTGACAAAGCTCTGCGTCTACCCCTCCAAGACGTGTACAAAATTGGTGGTATCGGTACGGTGCCCGTAGGTCGTGTCGAAACCGGTGTCCTTAAACCCGGCATGGTCGTCACATTCGCGCCGGTCGCCTTGACCACTGAAGTAAAATCCGTCGAAATGCACCACGAAGCTCTGCAGGAGGCTGTACCCGGAGACAACGTCGGCTTTAACGTTAAGAACGTGTCTGTCAAGGAATTGCGTAGAGGATACGTCGCTGGAGACTCGAAAAACAACCCACCGAGAGCCGCTGCTGATTTCACCGCTCAGGTT----------------------------------------------------------------------------------------------------------------------------------------------------------------------------------------------------------------------------------------------------------------------------------------------------------------------------------------------------------------------------------------------------------------------------------------------------------------------------------------------------------------------------------------------------------------------------------------------------------------------------------------------------------------------------------------------------------------------------------------------------------ATCTGGGCGGCGGAATTCAGGATGGTGGCCGTTTGATATTTCCGTCGCCGTGTCGGACGTCGCGACCTGCGGAGGAATCGCGATCGAGTTCGTTTCGTGCCGCGCGGCGAAGACGCGGCTCTCTGGCCGACGGCGGACAGTAAGCAACGGTGTCCGACGCCGGGTGCCGGTCTGCGACGATTTCTTCGGGCCTCTTTCCGACCCGTCTTGAAACACGGACCAAGGAGTCTAACATGCGCGCGAGTCGCGGGGTTTCGAGCGCTCGTCACTTGGAAGGCGTAATGAAAGTGAATGGGGAAGATGGCGTTCCGAGTCCACGTACCGTGATCCGCGGCCGGACGTCCGCACTCCCGGGGCGTCTCAATGGTTCGTCGCGGACGCGGACGGTCGTCTCTCGGGGCGGTCGTCGGTCTGCGCCGGACCGA
>Poliaspis exocarpi isolate D2035B
---------------------------------------------------------------------------------------------------------------------------------------------------------------------------------------------------------------------------------------------------------------------------------------------------------------------------------------------------------------------------------------------------------------------------------------------------------------------------------------------------------------------------------------------------------------------------------------------------------------------------------------------------------------------GCTGATTGCGCCGTACTCATCGTCGCTGCTGGTACCGGTGAATTCGAAGCCGGTATTTCTAAGAACGGACAGACCCGTGAACACGCTCTGTTAGCTTTTACTCTGGGTGTGAAACAACTGATTGTCGGAGTCAACAAGATGGACTCGACTGAGCCTCCGTACAGTGAAGCTCGTTTCGAAGAAATCAAGAAGGAAGTGAGCAACTACATTAAGAAGATCGGTTACAACCCGGCCGCCGTCGCCTTCGTGCCAATCTCCGGATGGAACGGAGACAACATGTTGGAACCCTCAGACAAGATGCCCTGGTTCAAGGGATGGAACATCGAGCGTAAGGAAGGCAAGGCTGACGGTAAATGCCTGATCGAAGCTTTGGACGCCATCTTACCACCCAGCCGACCCACCGACAAGCCCCTGCGTCTTCCCCTCCAGGATGTCTACAAAATTGGTGGTATCGGAACGGTGCCCGTAGGTCGTGTTGAAACTGGTTTACTGAAACCCGGTATGGTTGTTACGTTCGCGCCGGTCGCCTTGACCACTGAAGTAAAATCCGTCGAAATGCACCACGAAGCCCTGCAAGAGGCCGTACCCGGAGACAACGTCGGTTTCAACGTTAAGAACGTTTCGGTTAAAGAATTGCGCAGAGGATACGTCGCTGGAGACTCTAAAAATAACCCACCCAGAGCCGCCGCCGATTTCACCGCTCAGGTA----------------------------------------------------------------------------------------------------------------------------------------------------------------------------------------------------------------------------------------------------------------------------------------------------------------------------------------------------------------------------------------------------------------------------------------------------------------------------------------------------------------------------------------------------------------------------------------------------------------------------------------------------------------------------------------------------------------------------------------------------------ATCTGGGCGGCGGAATTCAGGATGGCGGCCGTTTGATATTTCCGTCGCCGTGTCGGACGTCGCGACCTGCGGAGGAATCGCGATCGAGTTCGTTGCGTGCCGCGCGGCGAAGACACGACTCTCTGGCCGACGGCGGACAGTAGGCAACGGTGTCCGACGCCGGGTGCCGGTCTGCGACGATTTCTTCGGGCCTCTTTCCGACCCGTCTTGAAACACGGACCAAGGAGTCTAACATGCGCGCGAGTCGCGGGGTTTCGAGCGCTCGTTACTTGGAAGGCGTAATGAAAGTGAACAGGGAAGATGGCGTTCCGAGTCCACGTACCGTGATCCGCGGCCGGACGTCCGCACTCCCGGGGCGTCTCAATGGTTCGTCGCGGACGCGGGCGGTCGTCTTTCGGGGCGGCCGTCGATCTGCGCCGGACCGA
>Poliaspis sp. isolate D2021A
---------------------------------------------------------------------------------------------------------------------------------------------------------------------------------------------------------------------------------------------------------------------------------------------------------------------------------------------------------------------------------------------------------------------------------------------------------------------------------------------------------------------------------------------------------------------------------------------------------------------------------------------------------------------GCTGACTGCGCTGTACTCATCGTGGCTGCTGGTACCGGTGAATTCGAAGCCGGTATCTCGAAGAACGGTCAGACTCGTGAACACGCCCTGTTGGCCTTTACGTTGGGTGTGAAACAACTGATCGTCGGTGTCAACAAGATGGACTCGACCGAGCCTCCATACAGCGAAGCTCGTTTCGAAGAAATCAAGAAGGAGGTGAGCAACTACATCAAGAAGATCGGTTACAACCCGGCCGCTGTCGCCTTCGTGCCAATCTCTGGCTGGAACGGAGACAACATGTTGGAACCATCGGACAAGATGCCATGGTTCAAGGGATGGAACATCGAGCGAAAGGAAGGTAAAACTGACGGCAAATGCCTGATCGAAGCTTTGGACGCCATCTTACCACCCAGCAGACCGACCGACAAGCCCCTGCGTCTTCCACTCCAAGATGTCTACAAAATTGGTGGTATCGGAACGGTGCCCGTAGGTCGTGTCGAAACCGGTGTGCTGAAACCCGGTATGGTTGTTACATTCGCGCCGGTCGCCTTGACCACTGAAGTAAAATCCGTCGAAATGCACCACGAAGCCCTGCAGGAGGCTGTACCCGGAGACAACGTCGGTTTCAACGTTAAGAACGTTTCGGTCAAAGAATTGCGCAGAGGATACGTCGCTGGAGACTCGAAAAATAACCCACCGAGAGCCGCTGCCGATTTCACCGCTCAGGTTATAAATTTAAATTTTCAAAATCCAAATTCAATAAATTTATTTAAATTAATTATATTTAATAATATATTAATAATTATTATTATTAATATTTTTATTATTATATTGTTAATAATAAAATTTAATCTTAAAAATAAATTTATTAATAAAAAAATACATAATAATCAAATAATAGAATTTATATGAACTACAACACCAATAATAATAATTGTAATAATTATATTATTCTCTATTAATATTTTATTTTTTAATAACGAAATAAAAAAAAATTTTATTAACATCAAAATTTTTGGAAATCAATGATTTTGAAGATATGAATATCCTACAATAAACAAAAGATTCAATTCTTATTTAATAATAAAAAAAAATTTTAATTTTTTTATATTAGAAACAGATAATAATTTTATTATCCCATTTAATTATCAATTAATAATTTCACTATCTTCAATAGATGTAATTCATTCATGAAATATTCCATCTATAAATTTTAAAATAGATGCAATTCCTCCACGACGATATATTATTTTTTCAGATTTTTTAATTTTATGAAATAACATTTCATCAATTGGATCTATCACAACAATTATATTTACATTTATATTTTTATTTTTAATAATAGAAATAATAATTTCTAAACGAAAAATTATATTTATTATTAAAACAAACAATAATGAATGAAAAATAAATATTCCTATGATTAATCATACAAATTTAGAAACCTTTTTTATTTATAATCTGGGCGGTGGAATTCAGGATGGCGGCCGTTTGATATTTCCGTCGCCGTGTCGGACGTCGCGACCTGCGGAGGAATTGCGATCGAGTTCGTTGGGCGCTGCACGGCGAAGACGTGACTCTCTGGCTGACGGCGGACAGTAAGCAACGGTGTCCGACGCCGGGTGCCGGTCTGCGACGATTTCTTCGGGCCTCTTTCCGACCCGTCTTGAAACACGGACCAAGGAGTCTAACATGCGCGCGAGTCGCGGGGTTTCGAGCGCTCGTCACTTGGAAGGCGTAATGAAAGTGAACAGGGAAGATGGCGTTCCGAGTCCACGTACCGTGATCCGCGGCCGGACGTCCGCACTCCCGGGGCGTCTTAATGGTTCGTCGCGGATGCGGACGGTCGTCTTTCGGGACGGCCGTCGGTCTGCGCCGGACCGA
>Poliaspis callitris isolate D0752A
---------------------------------------------------------------------------------------------------------------------------------------------------------------------------------------------------------------------------------------------------------------------------------------------------------------------------------------------------------------------------------------------------------------------------------------------------------------------------------------------------------------------------------------------------------------------------------------------------------------------------------------------------------------------GCTGACTGCGCTGTACTTATTGTCGCTGCTGGTACCGGTGAATTCGAAGCCGGTATCTCGAAGAACGGTCAGACTCGTGAACACGCCCTGTTAGCCTTTACGTTAGGTGTGAAACAACTGATTGTCGGAGTCAACAAGATGGACTCGACTGAGCCTCCGTATAGCGAAGCTCGTTTCGAAGAAATCAAGAAGGAAGTGAGCAACTACATTAAGAAGATCGGTTACAACCCGGCCGCTGTCGCCTTCGTGCCAATCTCTGGCTGGAACGGAGACAACATGTTGGAACCATCCGACAAGATGCCCTGGTTCAAGGGATGGAACATCGAGCGTAAGGAAGGCAAAGCTGACGGCAAATGCCTGATCGAAGCTTTGGACGCCATCTTACCACCCAGCAGACCGACCGACAAGCCCCTGCGTCTTCCACTCCAAGATGTCTACAAAATTGGTGGTATCGGAACGGTGCCCGTAGGTCGTGTCGAAACTGGTGTGCTGAAACCCGGTATGGTTGTTACATTCGCGCCGGTCGCCTTAACCACCGAAGTAAAATCCGTCGAAATGCACCACGAAGCCCTGCAAGAGGCCGTACCCGGAGACAACGTCGGTTTCAACGTTAAAAACGTTTCGGTTAAGGAATTACGCAGAGGATACGTCGCTGGAGACTCTAAAAATAACCCACCCAGAGCCGCCGCCGATTTCACCGCTCAGGTTATAAATTTAAATTTCCAAAATCCGAATTCAATAAATTTATTTAAATTAATTATATTCAATAATTTATTAATAATTATTATTATAAACATTTTCATTATTATATTAATAATAATAAAATTTAATATAAAAAATAAATTTAATAATAAAAATATATTTAATAATCAATTAATAGAATTTATATGAACAATATTACCAATAATACTAATTATAATAATTATAATTGTATCTATAAATATTTTATTTATAAATAACGAAGCAAAAAAAAATTTTATTAACATTAAAATAATAGGAAATCAATGATTTTGAAACTATGAATATCCAAATTTTAATAAAAGATTTAATTCATACTTAATGATAAATAAAAATTTTAATTTCTTCATAATAGAAACAGATAATAATCTTATTATTCCATTTAATTACCAAATAATAATATCATTATCATCAATAGATGTAATCCATTCCTGAACTATTCCATCTATAAACATCAAAATAGATGCAATTCCTCCACGTCGATATATTATTTTTTCAGACTTTATATTAACATGAAATAATTTATCATCTTTAGGATCAATAATAACTATTATATTTACAATTATATTCATATTAATAATAATAGAAATAATTTTATTTAAACGAAAAATCATATTTATCATTAAATCAAATAACAATGAATGAAAATTGAATTACCCAATTAATAATCATACAAATTTAGAAAAAAATTTTATATTTAATCTGGGCGGCGGAATTCAGGATGGCGGCCGTTTGATATTTCCGTCGCCGTGTCGGACGTCGCGACCTGCGGAGGAATTGCGATCGAGTTCGTTGCGTGCCGTACGGCGAAGACGCGACTCTCTGGCCGACGGCGGACAGTAAGTAAGGGTGTCCGGCGCCGGGTGCCGGTCTGCGACGATTTCTTCGGGCCTCTTTCCGACCCGTCTTGAAACACGGACCAAGGAGTCTAACGTGCGCGCGAGTCGCGGGGTTTCGAGCGCTCGTCACTTGGAAGGCGTAATGAAAGTGAACAGGGAAGATGGCGTTCCGAGTCCACGTACCGTGATCCGCGGCCGGACGTCCGCACTCCCGGGGCGTCTCAATGGTTCGTCGCGAGTGCGGGCGGTCGTCTCTCGGGACGGCCGTCGGTTCGCGCCGGGCC?A
>Poliaspis sp. isolate D2065A
---------------------------------------------------------------------------------------------------------------------------------------------------------------------------------------------------------------------------------------------------------------------------------------------------------------------------------------------------------------------------------------------------------------------------------------------------------------------------------------------------------------------------------------------------------------------------------------------------------------------------------------------------------------------GCTGACTGCGCTGTACTCATTGTCGCCGCTGGTACCGGTGAATTCGAAGCCGGTATCTCGAAGAACGGACAGACTCGTGAACACGCCCTGTTAGCCTTTACATTAGGTGTGAAACAACTGATTGTCGGAGTCAACAAGATGGACTCGACCGAACCTCCGTACAGCGAAGCTCGTTTCGAAGAAATCAAGAAGGAGGTGAGTAACTACATCAAGAAGATCGGTTACAATCCGGCCGCTGTCGCCTTCGTGCCCATCTCCGGATGGAACGGAGACAACATGTTGGAACCGTCCGACAAGATGCCCTGGTTCAAGGGATGGAACGTCGAACGTAAGGAAGGCAAAGCTGACGGTAAATGCCTGATCGAAGCTTTAGACGCCATCTTACCGCCCAGCAGACCAACCGACAAGCCCCTGCGTTTACCACTCCAAGACGTATACAAAATTGGTGGTATCGGTACAGTGCCCGTAGGTCGTGTGGAAACCGGTGTCCTCAAACCCGGAATGGTGGTTACATTCGCGCCGGTCGCCTTGACCACTGAAGTAAAATCCGTAGAAATGCACCACGAAGCCCTACAAGAGGCTGTACCCGGAGACAACGTCGGTTTCAACGTAAAGAACGTTTCGGTTAAGGAATTGCGCAGAGGATACGTCGCCGGAGACTCTAAGAATAACCCACCCAGAGCCGCCGCCGATTTCACCGCTCAGGTTATAAACTTAAATTTTCAAAATCCAAATTCAATAAATCTATTTAAATTAATTATATTTAATAATATACTAATAATTATCATTATAAATATTTTTTTTATTATAATAATAATAATAAATTTTAATTTAATAAATAAATTTAACAATAAATATATTTTAAATAATCAAATAATAGAATTATGATGAACATTAATTCCAATATTAATAATCTCAATAATTATATTAACATCTATTAATATTTTATTTAATAATAATGAAATAAAAAAAAATATTATAAATATTAAAATTTTTAGAAATCAATGATTTTGAAACTATGAATATCCTTCTATAAATAAAAATTTTAATTCATATTTAATAATAAGTAAAAACTTTAATTTTTTCATGTTAGAAACAGATAATAACTTAATTATACCATTTAATTATCAAATAATATTATCTCTATCATCAATAGATGTAATTCATTCATGAACTATTCCATCAATAAATATAAAAATAGATGCCATTCCA---CGACGATATATTATTTTTTCAGATATAATAATTACATGAAATAATATCTCATCACTAGGTTCAATAATAATAATTTTATTTTTAATAATCTTTATATTATCAATAACAGAAATAATAATATCAAAACGAAAAACCATATTTATTATTAAATCAAATAATAATGAATGAAAATTAAATTTACCAATTTATAATCATTCAAACCTAGAAAAATCATTTATATTTAATCTGGGCGGCGGAATTCAGGATGGTGGCCGTCTGATATTTTCGTCGCCGTGTCGGACGTCGCGACCTGCGGAGGAATTGCGATCGAGTTCGTTGCGTGCCGCGCGGCGAAGACGCGGCTCTCTGGCCGACGGCGGACAGTAAGCAACGGTGTCCGACGCCGGGTGCCGGTCTGCGACGATTTCTTCGGGCCTCTTTCCGACCCGTCTTGAAACACGGACCAAGGAGTCTAACATGCGCGCGAGTCGCGGGGTTTCGAGCGCTCGTCACTTGGAAGGCGTAATGAAAGTGAATGGGGAAGATGGCGTTCCGAGTCCACGTACCGTGATCCGCGGCCGGACGTCCGCACTCCCGGGGCGTCTCAGTGGTTCGTCGCGGATGCGGACGGTCGTCTCTCGGGGCGGCCGTCGGTCTGCGTCGGACCGA
>Poliaspis syringae isolate D2099A
---------------------------------------------------------------------------------------------------------------------------------------------------------------------------------------------------------------------------------------------------------------------------------------------------------------------------------------------------------------------------------------------------------------------------------------------------------------------------------------------------------------------------------------------------------------------------------------------------------------------------------------------------------------------GCTGATTGCGCTGTACTCATTGTCGCCGCTGGTACCGGTGAATTCGAAGCCGGTATCTCGAAGAACGGACAGACTCGTGAACACGCCCTGTTGGCCTTTACCTTAGGTGTGAAACAACTGATTGTCGGAGTCAACAAGATGGACTCGACCGAACCTCCGTACAGCGAAGCTCGTTTCGAAGAAATCAAGAAGGAAGTCAGCAACTACATCAAGAAGATCGGTTACAACCCGGCCGCTGTCGCCTTCGTGCCCATCTCCGGATGGAACGGAGACAACATGTTGGAACCGTCCGACAAGATGCCCTGGTTCAAGGGATGGAACGTCGAGCGTAAGGAAGGCAAGGCTGACGGTAAATGCCTGATCGAGGCTTTGGACGCCATCTTGCCGCCCAGCAGACCTACCGACAAGCCCCTGCGTCTCCCACTCCAAGACGTCTACAAAATTGGTGGTATCGGAACGGTGCCAGTAGGTCGTGTCGAAACCGGTGTCCTGAAACCCGGTATGGTCGTTACATTCGCGCCGGTCGCTTTGACCACTGAAGTCAAATCCGTCGAAATGCACCACGAAGCTCTGCAAGAGGCTGTACCCGGAGACAATGTCGGTTTCAACGTTAAGAACGTTTCGGTTAAGGAATTGCGTCGAGGATACGTCGCCGGAGACTCTAAAAATAACCCACCCAGAGCCGCCGCCGATTTCACCGCTCAGGTTTTAAACTTAAATTTACAAAATCCAAATTCAATAAATCTATTCAAATTAATTATATTAAATAACATATTAATAATTATTATAATTAATATTTATATACTTCTAATATTAATAATAAAATTTAACATAAAAAACAAATTTAATAATAAAAAAATATATAATAATCAAAGCATAGAATTTATATGAACAATTATTCCTATGATATTAATTACAATAATCATAATAATATCTATTAATATTTTATTTTTTAATAATGAAATAAAAAAAAATTTTATTAACATTAAAATTTTCGGAAATCAATGATTTTGAAACTATGAATACCCTATAATAAATAAAAGATTTAATTCATATTTAATAATAAATAAAAATTATAATTTTTTTATGCTAGAAACAGATAATAATTTAATTATCCCCTTTAATTATCAAATATTAACATCTTTATCATCCATAGATGTTATTCATTCATGAACTATTCCATCTTTAAATATTAAAATAGATGCTATCCCACCACGACGATATATTATCTTCTCAGATTTTATAATTTTATGAAATAATTTATCATCAATAGGATCAATAATAACAATTATATTTATATTTATATTTATTTTTACAATAATAGAAATAATTATATTTAAACGAAAAATTATATTCATTATTAAAACAAATAATAACGAATGAAAAATAAATATCCCTATTAATAACCATACAAACATAGAAAAAAATTTAATTTTTAATCTGGGCGGCGGAATTCAGGATGGCGGCCGTTTGATATTTCCGTCGCCGTGTCGGACGTCGCGACCTGCGGAGGAATCGCGATCGAGTTCGTTGTGTGCCGCGCGGTGAAGACGCGTCTCTCTGGCCGACGGCGGACAGTAAGCAACGGTGTCCGACGCCGGGTGCCGGTCTGCGACGATTTCTTCGGGCCTCTTTCCGACCCGTCTTGAAACACGGACCAAGGAGTCTAACATGCGCGCGAGTCGCGGGGTTTCGAGCGCTCGTTACTTGGAAGGCGTAATGAAAGTGAATAGGGAAGATGGCGTTCCGAGTCCACGTACCGTGATCCGCGGCCGGACGTCCGCACTCCCGGGGCGTCTCAATGGTTCGTCGCGGACGCGGACGGTCGTCTCTCGGGGCGGCCGTCGGTCTGCGCCGGACCGA
>Poliaspis floccosa isolate D0661B
---------------------------------------------------------------------------------------------------------------------------------------------------------------------------------------------------------------------------------------------------------------------------------------------------------------------------------------------------------------------------------------------------------------------------------------------------------------------------------------------------------------------------------------------------------------------------------------------------------------------------------------------------------------------GCTGATTGCGCTGTACTCATTGTCGCCGCTGGTACCGGAGAATTCGAAGCCGGTATCTCGAAGAACGGACAGACTCGTGAACACGCCCTGGTGGCCTTTACCTTAGGTGTGAAACAACTGATTGTCGGAGTCAACAAGATGGACTCGACCGAACCTCCGTACAGCGAAGCTCGTTTCGAAGAAATCAAGAAGGAAGTCAGCAACTACATCAAGAAGATCGGTTACAACCCGGCCGCTGTCGCCTTCGTGCCCATCTCCGGATGGAACGGAGACAACATGTTGGAACCGTCCGACAAGATGCCCTGGTTCAAGGGATGGAACGTCGAGCGTAAAGAAGGCAAGGCTGACGGTAAATGCCTGATCGAGGCTTTGGACGCCATCTTACCGCCCAGCAGACCGACCGACAAACCCCTACGTCTCCCACTCCAAGACGTCTACAAAATTGGTGGTATCGGAACGGTGCCAGTAGGTCGTGTCGAAACCGGTGTCCTGAAACCCGGTATGGTCGTTACATTCGCGCCGGTCGCCTTGACCACTGAAGTAAAGTCCGTCGAAATGCACCACGAAGCTCTGCAAGAGGCTGTACCCGGAGACAATGTCGGTTTCAACGTTAAGAACGTTTCGGTTAAGGAATTGCGTCGAGGATACGTCGCCGGAGACTCTAAAAATAACCCACCCAGAGCCGCCGCCGATTTCACCGCTCAGGTTATAAATTTAAATTTCCAAAATCCAAATTCAATAAATTTATTTAAATTAATTATATTTAATAATATATTAATAATTGTTATATTAAATATTTTCATTATTTTATTATTAATAATAAAATTTAACATAAAAAATAAATTTAATAATAAAAAAATATATAATAATCAAATTATAGAATTTATATGAACAATTATTCCTATATTAATAATTATAATAATTATAATAATATCAATCAATATTTTATTTTACAATAATGAAATAAAAAAAAATTTTATTAATATTAAAATTTATAGTAATCAATGATTCTGAAATTATGAATACCCTATAATAAATAAAAGATTTAATTCATACTTAATAATAAATAAAAATTATAATTTTTTTATAATGGAAACAGATAACAATATAATTATTCCATTTAATTATCAAATAATATTATCTTTATCATCAATAGATGTAATCCATTCATGAACTATCCCCTCTTTAAATATTAAAATAGATGCTATTCCACCACGACGATATATTATTTTCTCAGATTTTTTAATTATATGAAATAATACATCATCTTTAGGATCAATTATAACTATTTTATTTATATTTATATTTATTTTTATAATAATAGAAATAATTATATTTAAACGAAAAATTATATTTATTATCAAATCAAACAACAATGAATGAAAAATAAATATCCCAATTAATAATCATACAAACCTAGAAAAAAATTTTATATTTAATCTGGGCGGCGGAATTCAGGATGGCGGCCGTTTGATATTTCCGTCGCCGTGTCGGACGTCGCGACCTGCGGAGGAATCGCGATCGAGTTCGTTGCGTGCCGCGCGGTGAAGACGCGTCTCTCTGGCCGACGGCGGACAGTAAGCAACGGTGTCCGGCGCCGGGTGCCGGTCTGCGACGATTTCTTCGGGCCTCTTTCCGACCCGTCTTGAAACACGGACCAAGGAGTCTAACATGCGCGCGAGTCGCGGGGTTTCGAGCGCTCGTTACTTGGAAGGCGTAATGAAAGTGAATAGGGAAGATGGCGTTCCGAGTCCACGTACCGTGATCCGCGGCCGGACGTCCGCACTCCCGGGGCGTCTCAATGGTTCGTCGCGGACGCGGACGGTCGTCTCTCGGGGCGGCCGTCGGTCTGCGCCGGACCGA
>Poliaspis media isolate D0649C
---------------------------------------------------------------------------------------------------------------------------------------------------------------------------------------------------------------------------------------------------------------------------------------------------------------------------------------------------------------------------------------------------------------------------------------------------------------------------------------------------------------------------------------------------------------------------------------------------------------------------------------------------------------------GCTGATTGCGCTGTACTCATTGTCGCCGCTGGTACCGGTGAATTCGAAGCCGGTATCTCGAAGAACGGACAGACTCGTGAACACGCCCTGTTGGCCTTTACCTTAGGTGTGAAACAACTGATTGTCGGAGTCAACAAGATGGACTCGACCGAACCTCCGTACAGCGAAGCTCGTTTCGAAGAAATCAAGAAGGAAGTCAGCAACTACATCAAGAAGATCGGTTACAACCCGGCCGCTGTCGCCTTCGTGCCCATCTCCGGATGGAACGGAGACAACATGTTGGAACCGTCCGACAAGATGCCCTGGTTCAAGGGATGGAACGTTGAGCGTAAAGAAGGCAAGGCTGACGGTAAATGCCTGATCGAGGCTTTGGACGCCATCTTACCGCCCAGCAGACCGACCGACAAACCCCTACGTCTCCCACTCCAAGACGTCTACAAAATTGGTGGTATCGGAACGGTGCCTGTAGGTCGTGTCGAAACCGGTGTCCTGAAACCCGGTATGGTCGTTACATTCGCGCCGGTCGCCTTGACCACTGAAGTAAAGTCCGTCGAAATGCACCACGAAGCTCTGCAAGAGGCTGTACCCGGAGACAATGTCGGTTTCAACGTTAAGAACGTTTCGGTTAAGGAATTGCGTCGAGGATACGTCGCCGGAGACTCTAAAAATAACCCACCCAGAGCCGCCGCCGATTTCACCGCTCAGGTTATAAACTTAAATTTCCAAAATCCAAATTCAATAAATTTATTTAAATTAATTATATTTAATAATATATTAATAATTATTATATTAAATATTTTCATTATTTTATTATTAATAATAAAATTTAACATAAAAAATAAATTTAATAATAAAAAAATATATAATAATCAAACTATAGAGTTTATATGAACAATTATTCCCATACTAATAATTACAATAATTATAATAATATCAATCAATATTTTATTTTATAATAATGAAATAAAAAAAAACTTTATTAATATTAAAATTTACAGTAACCAATGATTTTGAAATTATGAATACCCTATAATAAATAAAAGATTTAACTCATATTTAATAATAAATAAAAATTATAATTTTTTTATACTAGAAACAGACAACAATATAATTATTCCATTTAATTATCAAATACTATTATCTTTATCATCAATAGATGTAATTCATTCATGAACTATTCCATCTTTAAATATTAAAATAGATGCTATTCCACCACGACGATATATTATTTTCTCAGATTTTTTAATTATATGAAATAATATATCATCATTAGGATCAATTATAACTATCTTATTTATATTTATATTTATTTTTATAATAATAGAAATAATTATATTTAAACGAAAAATTATATTTATTATTAAATCAAACAACAATGAATGAAAAATAAATATACCAAATAATAATCATACAAACCTAGAAAAAAATTTTATATTTAATCTGGGCGGCGGAATTCAGGATGGCGGCCGTTTGATATTTCCGTCGCCGTGTCGGACGTCGCGACCTGCGGAGGAATCGCGATCGAGTTCGTTGTGTGCCGCGCGGTGAAGACGCGTCTCTCTGGCCGACGGCGGACAGTAAGCAACGGTGTCCGACGCCGGGTGCCGGTCTGCGACGATTTCTTCGGGCCTCTTTCCGACCCGTCTTGAAACACGGACCAAGGAGTCTAACATGCGCGCGAGTCGCGGGGTTTCGAGCGCTCGTTACTTGGAAGGCGTAATGAAAGTGAATAGGGAAGATGGCGTTCCGAGTCCACGTACCGTGATCCGCGGCCGGACGTCCGCACTCCCGGGGCGTCTCAATGGTTCGTCGCGGACGCGGACGGTCGTCTCTCGGGGCGGCCGTCGGTCTGCGCCGGACCGA
>Pseudaulacaspis sp. isolate D0041A
---------------------------------------------------------------------------------------------------------------------------------------------------------------------------------------------------------------------------------------------------------------------------------------------------------------------------------------------------------------------------------------------------------------------------------------------------------------------------------------------------------------------------------------------------------------------------------------------------------------------------------------------------------------------GCTGATTGTGCTGTACTCATTGTCGCCGCTGGTACCGGTGAATTCGAAGCCGGTATTTCGAAGAACGGTCAGACTCGTGAACACGCCCTGTTGGCCTTTACATTAGGTGTGAAACAACTGATTGTCGGAGTCAACAAGATGGACTCGACTGAACCTCCGTACAGCGAAGCTCGTTTCGAAGAAATCAAGAAGGAAGTGAGCAACTACATCAAGAAGATCGGTTACAATCCGGCCGCCGTCGCCTTCGTGCCAATCTCCGGATGGAACGGAGACAACATGTTGGAACCGTCTGACAAGATGCCCTGGTTCAAGGGATGGAACATCGAACGTAAGGAAGGCAAAGCTGACGGTAAATGCTTGATCGAAGCTCTTGATGCCATCTTACCGCCTAGTCGACCTACCGACAAAGCCCTACGTCTACCACTCCAAGACGTCTACAAAATTGGTGGTATCGGTACGGTGCCCGTAGGTCGTGTTGAAACCGGTGTCCTCAAGCCCGGTATGGTTGTTACTTTCGCGCCGGTCGCCTTGACCACCGAAGTGAAGTCCGTCGAAATGCACCACGAAGCTCTACAAGAAGCCGTGCCCGGAGACAACGTTGGTTTCAACGTTAAGAACGTTTCGGTCAAGGAATTGCGTAGAGGATACGTCGCCGGAGACTCTAAAAATAACCCACCCAAAGCCGCCGCCGATTTCACCGCTCAGGTTATAAATTTAAATTTCCAAAACCCGAATTCAATAAATATATTTAAATTAATTATATTTCACAATTCATTAATAATTATAATCTTAAATATCTTTTTTATTTTAATCTTAATAATAAAATTCAATATAAAAAACAAATTTAATAACAAAATAATATTTAATAAACAAATCATAGAAATAATATGAACTTTAACTCCAATTATTCTAGTATTAATAATTATAATTATATCAATTAATGTATTATTCAATAATAATGAAATAAAAAAAAATTTCATTAATATTAAAATTTTTAGTAATCAATGATTTTGAAATTATGAATATCCATCTTTAAATAAAAACTTTAATTCATATTTATTAATTAATAAAAACTTTAACTTCTTCATAATCGAAACAGATAATAATTTAATTATCCCAATAAATTATCAAATAATGTTTTCATTAAGATCAATAGATGTAATTCATTCATGAACAATCCCATCAATAAACATTAAAATAGATGCAATCCCA---------TATATTATTTTTCCAGATTTCATAATTATATGAAATAATATTTCCTCAATAGGATCTACATTAACAATTATATTTATATTAATATTTATAATAATATTAATAGAAATAATTTTATCTAAACGAAAAATTATTTTTATTATTAAATCAAACAATAATGAATGAAAAATAAATACCCCTATATTAAATCATACAAATATAGAAAAAAATTTTACATTTAATCTGGGCGGCGGAATTCAGGATGGCGGCCGTTTGATATTTCCGTCGCCGTGTCGGACGTCGCGACCTGCGGAGGAATCGCGATCGAGCTCGTTGCGTGTGGCGCGACGAAGACGCGACTCTCTGGCCGACGGCGGACAGTAAGCAACGGTGTCCGGCGCCGGGTGCCGGTCTGCGACGATTTCTTCGGGCCTCTTTCCGACCCGTCTTGAAACACGGACCAAGGAGTCTAACGTGCGCGCGAGTCGCGGGGTTTCGAGCGCTCGTCACTTGGAAGGCGTAATGAAAGTGAAGAGGGAAGATGGCGTTCCGAGTCCACGTACCGTGATCCGCGGCCGGACGTCCGCACTCCCGGGGCGTCTCGATGGTTCGTCGCGGATGCGGACGGTCGTCTTTCGGGGCGGCGGTCGGTCTGCGTCGGGCCGA
>Pseudaulacaspis sp. isolate D2105A
---------------------------------------------------------------------------------------------------------------------------------------------------------------------------------------------------------------------------------------------------------------------------------------------------------------------------------------------------------------------------------------------------------------------------------------------------------------------------------------------------------------------------------------------------------------------------------------------------------------------------------------------------------------------GCCGATTGTGCTGTACTCATTGTCGCCGCGGGTACCGGTGAATTCGAAGCCGGTATCTCGAAGAACGGTCAGACTCGTGAACACGCCCTGTTAGCCTTCACGTTAGGAGTGAAACAACTGATTGTCGGAGTCAACAAGATGGACTCGACCGAACCTCCGTACAGCGAAGCTCGTTTCGAGGAAATCAAGAAAGAAGTGAGCAACTACATCAAGAAGATCGGTTACAATCCGGCCGCCGTCGCCTTCGTGCCCATCTCCGGATGGAACGGAGACAACATGTTGGAACCGTCCGACAAGATGCCCTGGTTCAAGGGATGGAACATCGAACGTAAGGAAGGCAAAGCTGACGGTAAATGCCTGATCGAAGCTCTGGACGCCATCTTACCACCCAGCCGACCCACCGACAAAGCCCTACGTCTACCGCTCCAAGACGTGTACAAAATTGGTGGTATCGGTACGGTGCCCGTAGGTCGTGTTGAAACCGGTATCCTCAAGCCCGGTATGGTTGTTACGTTCGCGCCGGTCGCCCTGACCACCGAAGTAAAGTCCGTCGAAATGCACCACGAAGCTCTACAAGAAGCCGTACCCGGAGACAACGTTGGATTCAACGTTAAGAACGTTTCGGTCAAGGAATTGCGTAGAGGATACGTCGCCGGAGACTCTAAAAATAACCCACCCAAAGCCGCCGCCGATTTTACCGCTCAGGTTATAAATTTAAATTTTCAAAATCCAAATTCAATAAATATATTTAAACTAATTATATTTCATAATTTATTAATAATTATTATTTTAAATATTTTCTTCATTTTAATATTTATAATAAAATTTAACATAAAAAATAAATTTAATAATAAAATTTTATTTAATAAACAAATTATAGAAATACTATGAACATTAATACCAATTATTTTAATTTTAATAATTATAATTATATCAATTAACGTATTGTTCAATAACAACGAAATAAAAAAAAACTTCATTAATATTAAAATCTTTAGAAACCAATGATTTTGAAATTATGAATATCCAAATATAAATAAAAATTTCAATTCATATTTATTAATTAATAAAAATTTTAATTTTTATATAATTGAAACAGACAATAGCTTTATTGTACCTATAAATTATCAAATAATAATTTCATTATCATCAATAGATGTTATTCATTCATGAACAATTCCATCATTAAATATTAAAATAGATACAATTCCTCCACGTCGGTATATTATCTTTCCAGATTTTATAATTATATGAAATAATATTTCATCAATAGGATCAACAATAACAATTATATTTATTTTAATATTTACACTAACATTAATAGAAAGAATTTCAACCAAACGAAAAATTATATTTATTATTAAATCAAATAATAATGAATGAAAAATAAATATTCCAAATTTAAATCATACAAATTTAGAAAAACCAAACCTATTTTATCTGGGCGACGGAATTCAGGATGGCGGCCGTTTGATATTTCCGTCGCCGTGTCGGACGTCGCGACCTGCGGAGGAAGCGCGATCGAGTTCGTTGGGTGTCGCGCGACGAAGACGCGACTCTCTGGCTGACGGCGGACAGTAAGCAACGGTGTCCGACGCCGGGTGCCGGTCTGCGACGATTTCTTCGGGCCTCTTTCCGACCCGTCTTGAAACACGGACCAAGGAGTCTAACATGCGCGCGAGTCGCGGGGTTTCGAGC--TCGTCACTTGGAAGGCGTAATGAAAGTGAATGGGGAAGATGGCGTTCCGAGTCCACGTACCGTGATCCGCGGCCGGACGTCCGCACTCCCGGGGCGTCTCGATGGTTCGTCGCGGACGCGGACGGTCGTCTTTCGGGGCGGCCGTCGGTCTGCGCCGGACCGA
>Pseudaulacaspis difissata isolate D2043A
---------------------------------------------------------------------------------------------------------------------------------------------------------------------------------------------------------------------------------------------------------------------------------------------------------------------------------------------------------------------------------------------------------------------------------------------------------------------------------------------------------------------------------------------------------------------------------------------------------------------------------------------------------------------GCTGATTGTGCCGTACTCATTGTCGCCGCTGGTACCGGTGAATTCGAAGCCGGTATCTCGAAGAACGGTCAGACTCGTGAACACGCCCTGTTGGCCTTTACGTTGGGTGTGAAACAACTGATTGTCGGAGTCAACAAGATGGACTCAACCGAACCTCCGTACAGCGAAGCTCGTTTCGAGGAGATCAAGAAAGAAGTGAGCAACTACATCAAGAAGATCGGTTACAATCCGGCCGCGGTCGCCTTCGTGCCAATCTCCGGATGGAACGGTGACAACATGTTGGAACCATCCGACAAGATGCCCTGGTTCAAGGGATGGAACATCGAACGTAAGGAAGGTAAAGCTGACGGTAAATGCCTGATCGAAGCTCTGGACGCCATCTTACCACCCAGCCGTCCCACCGACAAAGCCCTGCGTTTACCACTCCAAGATGTCTACAAAATTGGTGGTATCGGAACGGTGCCCGTAGGTCGTGTTGAAACTGGTGTCCTCAAACCCGGTATGGTCGTTACTTTCGCGCCGGTCGCCTTGACCACCGAAGTAAAGTCCGTCGAAATGCACCACGAAGCTCTGCAGGAAGCCGTACCCGGAGACAACGTTGGTTTCAACGTTAAGAACGTTTCGGTTAAGGAACTGCGTAGAGGATACGTCGCCGGAGACTCTAAAAATAACCCACCCAGAGCCGCCGCCGATTTCACCGCTCAGGTTATAAATTTAAATTTTCAAAATCCAAACTCAATAAATTTATTTAAATTAATTATATTCCATAATTATTTAATAATTATTATTATAAATATTTTTTTCATTTTATTAATTATAATAAAATTTAATATTAAAAATAAATTTAATAATAAAGTTATATATAATAATCAAATAATAGAAATAATATGAACTTTAATACCTATAATATTAATTTTATCAATCATAATTATATCAATTAATGTACTATTTTACAATAATGAAATAAAAAAAAATTTTATTAATATTAAAATCTTCAGAAATCAATGATTCTGAAATTATGAATATCCTATATTAAATAAAAACTTTAATTCATATTTAATAATAAAAAAAAATTTTAATTTCTTTATAATCGAGACAGACAATAATTTTATTATCCCATTTAATTACCAAATAATAATTTCTTTATCATCAATAGATGTAATTCATTCATGAACTATTCCATCCCTAAATATTAAAATAGATGCAATTCCACCACGTCGATATATTATCTTCCCAGATTTTATAATTATATGAAATAATATTTCATCAATAGGATCAATTTCAACAATTATATTTTTATTTATATTTTTAATATTATTAATAGAAATAATATTAACTAAACGAAAAATTATTTTCATTATTAAATCAAATAATAATGAATGAAAAATAAATTCACCAATTATAAATCATACAAATATAGAAAAAAACTTTATATTTAATCTGGGCGGCGGAATTCAGGATGGCGGCCGTCTGATATTTCCGTCGCCGTGTCGGACGTCGCGACCTGCGGAGGAAGCGCGATCGAGTTCGTGGCGTGTCGCGCGGCGAAGACGCGTCTCTCTGGCCGACGGCGGACAGTAAGCAACGGTGTCCGACGCCGGGTGCCGGTCTGCGACGATTTCTTCGGGCCTCTTTCCGACCCGTCTTGAAACACGGACCAAGGAGTCTAACATGCGCGCGAGTCGCGGGGTTTCGAGC--TCGTCACTTGGAAGGCGTAATGAAAGTGAATGGGGAAGATGGCGTTCCGAGTCCACGTACCGTGATCCGCGGCCGGACGTCCGCACTCCCGGGGCGTCTCGATGGTTCGGCGCGAACGCGGACGGTCGTCTCTTGGGGCGGCCGTCGGTCTGCGGCGGACCGA
>Pseudaulacaspis eugeniae isolate D0744B
---------------------------------------------------------------------------------------------------------------------------------------------------------------------------------------------------------------------------------------------------------------------------------------------------------------------------------------------------------------------------------------------------------------------------------------------------------------------------------------------------------------------------------------------------------------------------------------------------------------------------------------------------------------------GCTGATTGTGCCGTACTCATTGTCGCCGCTGGTACCGGTGAATTCGAAGCCGGTATCTCGAAGAACGGTCAGACTCGTGAACACGCCCTGTTGGCCTTTACGTTGGGTGTGAAACAACTGATTGTCGGAGTCAACAAGATGGACTCAACCGAACCTCCGTACAGCGAAGCTCGTTTCGAGGAGATCAAGAAAGAAGTGAGCAACTACATCAAGAAGATCGGTTACAATCCGGCCGCGGTCGCCTTCGTGCCAATCTCCGGATGGAACGGTGACAACATGTTGGAACCATCCGACAAGATGCCCTGGTTCAAGGGATGGAACATCGAACGTAAGGAAGGTAAAGCTGACGGTAAATGCCTGATCGAAGCTCTGGACGCCATCTTACCACCCAGCCGTCCCACCGACAAAGCCCTGCGTTTACCACTCCAAGATGTCTACAAAATTGGTGGTATCGGAACGGTGCCCGTAGGTCGTGTTGAAACTGGTGTCCTCAAACCCGGTATGGTCGTTACTTTCGCGCCGGTCGCCTTGACCACCGAAGTAAAGTCCGTCGAAATGCACCACGAAGCTCTGCAGGAAGCCGTACCCGGAGACAACGTTGGTTTCAACGTTAAGAACGTTTCGGTTAAGGAATTGCGTAGAGGATACGTCGCCGGAGACTCTAAAAATAACCCACCCAGAGCCGCCGCCGATTTCACCGCTCAGGTTATAAATTTAAATTTTCAAAATCCAAACTCAATAAATTTATTTAAATTAATTATATTCCATAATTATTTAATAATTATTATTATAAATATTTTTTTCATTTTATTAATTATAATAAAATTTAATATTAAAAATAAATTTAATAATAAAGTTATATATAATAATCAAATAATAGAATTAATATGAACTTTAATACCCATAATATTAATTTTCTCAATCATAATTATATCAATTAATGTATTATTCTATAATAATGAAATAAAAAAAAATTTTATTAATATTAAAATCTTCAGAAATCAATGATTTTGAAATTATGAATATCCTATATTAAATAAAAACTTTAATTCATACTTAATAATAAAAAAAAACTTTAATTTCTTTATAATTGAAACAGATAATAATTTTATTATTCCATTTAATTACCAAATAATAATTTCTTTATCATCAATAGATGTAATTCATTCATGAACTATTCCATCTTTAAATATTAAAATAGATGCAATTCCACCACGTCGATATATTATTTTCCCAGATTTTATAATTATATGAAATAATATCTCATCAATAGGATCAATTTCAACAATTATATTTTTATTTATATTTTTAATATTAATAATAGAAATAATATTATCTAAACGAAAAATTATTTTCATTATTAAATCAAATAATAATGAATGAAAAATAAATTCACCAATTATAAATCATACAAATATAGAAAAAAACTTTATATTTAATCTGGGCGGCGGAATTCAGGATGGCGGCCGTCTGATATTTCCGTCGCCGTGTCGGACGTCGCGACCTGCGGAGGAAGCGCGATCGAGTTCGTGGCGTGTCGCGCGGCGAAGACGCGTCTCTCTGGCCGACGGCGGACAGTAAGCAACGGTGTCCGACGCCGGGTGCCGGTCTGCGACGATTTCTTCGGGCCTCTTTCCGACCCGTCTTGAAACACGGACCAAGGAGTCTAACATGCGCGCGAGTCGCGGGGTTTCGAGC--TCGTCACTTGGAAGGCGTAATGAAAGTGAATGGGGAAGATGGCGTTCCGAGTCCACGTACCGTGATCCGCGGCCGGACGTCCGCACTCCCGGGGCGTCTCGATGGTTCGGCGCGGACGCGGACGGTCGTCTCTTGGGGCGGCCGTCGGTCTGCGGCGGACCGA
>Anzaspis sp. isolate D2116A
-------------------------------------------------------------------------------------------------------------------------------------------------------------------------------------------------------------------------------------------------------------------------------------------------------------------------------------------------------------------------------------------------------------------------------------------------------------------------------------------------------------------------------------------------------------------------------------------------------------------------------------------------------------------------------------------------------------------------------------------------------------------------------------------------------------------------------------------------------------------------------------------------------------------------------------------------------------------------------------------------------------------------------------------------------------------------------------------------------------------------------------------------------------------------------------------------------------------------------------------------------------------------------------------------------------------------------------------------------------------------------------------------------------------------------------------------------------------------------------------------------------------------------------------------------------------------------------------------------------------------------------------------------------------------------------------------------------------------------------------------------------------------------------------------------------------------------------------------------------------------------------------------------------------------------------------------------------------------------------------------------------------------------------------------------------------------------------------------------------------------------------------------------------------ATCTGGGCCGCGGAATTCAGGATGGCGGCCGTTTGATATTTCCGTGGCCGTGTCGGACGTCGCGACCTGCGGAGGAATCGCGATCGAGTTCGTTGTGTGCGGCGCGACGAAGACGCGACTCTCTGGCCGACGGCGGACAGTAGGCAACGGTGTCCGACGCCGGGTGCCGGTCTGCGACGATTTCTTCGGGCCTCTTTCCGACCCGTCTTGAAACACGGACCAAGGAGTCTAACATGCGCGCGAGTCGCGGGGTCTCGAGC--TCGTCACTTGGAAGGCGTAATGAAAGTGAAGAGGGAAGATGGCGTTCCGAGTCCACGTACCGTGATCCGCGGCCGGACGTCCGCACTCCCGGGGCGTCTCGATGGTTCGTCGCGGACGCGGACGGTCGTCTTTCGGGGCGGCCGTCGGTCTGCGCCGGACCGA
>Pseudaulacaspis sp. isolate D2114A
---------------------------------------------------------------------------------------------------------------------------------------------------------------------------------------------------------------------------------------------------------------------------------------------------------------------------------------------------------------------------------------------------------------------------------------------------------------------------------------------------------------------------------------------------------------------------------------------------------------------------------------------------------------------GCTGATTGCGCCGTACTCATCGTCGCTGCTGGTACCGGTGAATTCGAAGCCGGTATCTCGAAGAACGGTCAGACTCGTGAACACGCCCTGTTGGCCTTTACGTTAGGTGTGAAACAACTGATCGTCGGAGTCAACAAAATGGACTCGACCGAACCTCCGTACAGCGAAGCTCGTTTCGAAGAAATCAAGAAAGAAGTGAGCAACTACATCAAGAAGATCGGTTACAATCCGGCCGCTGTCGCCTTCGTGCCGATTTCCGGTTGGAACGGAGACAACATGTTGGAACCGTCCGACAAGATGCCCTGGTTCAAGGGATGGAACATCGAGCGTAAAGAAGGCAAAGCTGACGGTAAATGCCTGATCGAAGCTCTGGACGCCATCTTACCACCCAGCAGACCCACCGACAAAGCCCTGCGTCTACCGCTCCAAGACGTGTACAAAATCGGTGGTATCGGTACGGTACCCGTAGGTCGTGTGGAAACCGGTGTCCTGAAACCCGGTATGGTCGTTACATTCGCGCCGGTCAACCTGACCACCGAAGTCAAGTCCGTCGAAATGCACCACGAAGCTCTGCAAGAAGCCGTACCCGGAGACAACGTCGGTTTCAACGTTAAGAACGTGTCGGTTAAGGAATTGCGTCGTGGATACGTCGCCGGAGACTCTAAAAATAACCCACCCAAAGCCGCCGCCGATTTCACCGCTCAGGTAATAAATTTAAATTTTCAAAATCCAAACTCAATAAATTTATTTAAAATGATTATATTTCACAATTTATTAATAATTATTATTATAAATATTTCATTTATTTTAATATTAATAATAAAATTTAATATTAAAAATAAATTTAATAATAAAAATATATTTAATAATCAAATAATAGAAATAATTTGAACTATAACCCCAATTATTTTAATCATAATAATTATAATAATATCAATCAATATTATATTTTATAATAATGAAATAAAAAAAAACTTTATCAATATTAAAATTTTCAGAAATCAATGATTCTGAAATTATGAATATCCAATATTAAAAAAAAATTTTAATTCATACTTATTAATTAATAATAATTTTAATTTTTTTATATTAGAAACAGATAATAATTTAATTTTACCATTTAATTATCAATTAATAATATCATTATCATCTATAGATGTAATTCATTCATGAACAATCCCATCGATTAATATCAAAATAGATGCAATCCCACCACGACGATATATTAATTACCCGGATTTTCTAATTATATGAAATAATATCTCATCAATAGGATCCTTAATAACAATTATATCAACATTTATTTTCACACTATTAATAATAGAAATATTAATATTTAAACGAAAAATTATATTTATTATTAAATCAAACAATAATGAATGAAAAATAAATACCCCAAATCTTAATCATACAAATTTAGAAAAAACATTTATATTTAATCTGGGCGGCGGAATTCAGGATGGCGGCCGTTTGATATTTCCGTCGCCGTGTCGGACGTCGCGACCTGCGGAGGAATCGCGATCGAGTTCGTTGCGTGCGGCGCGGCGAAGACGCGTCTCTCTGGCCGACGGCGGACAGTAAGCAACGGTGTCCGGCGCCGGGTGCCGGTCTGCGACGATTTCTTCGGGCCTCTTTCCGACCCGTCTTGAAACACGGACCAAGGAGTCTAACATGCGCGCGAGTCGCGGGGTTTCGAGC--TCGTGACTTGGAAGGCGTAATGAAAGTGAACAGGGAAGATGGCGTTCCGAGACCACGTACCGTGATCCGCGGCCGGACGTCCGCACTCCCGGGGCGTCTCAATGGTTCGTCGCGGACGCGGACGGTCGTCTTTCGGGGCGGCCGTCGGTCTGCGCCGGACCGA
>Pseudaulacaspis sp. isolate D2050A
------------------------------------------------------------------------------------------------------------------------------------------------------------------------------------------------------------------------------------------------------------------------------------------------------------------------------------------------------------------------------------------------------------------------------------------------------------------------------------------------------------------------------------------------------------------------------------------------------------------------------------------------------------------------------------------------------ACCGGTGAATTCGAAGCCGGTATTTCGAAGAACGGTCAGACTCGTGAACACGCCCTGCTAGCCTTTTCGTTGGGGGTGAAACAACTGATTGTTGGAGTCAACCAAAAGGACTCGGCCGAACCTCCGTACAACGAAGCTCGTTTCGAAGAAATCAAGAAGGAAGTGAGCAACTACATCAAGAAGATCGGTTACAATCCGGCCGCTGTCGCCTTCGTGCCGATTTCCGGTTGGAACGGAGACAACATGTTGGAACCGTCCGACAAGATGCCCTGGTTCAAGGGATGGAACATCGAGCGTAAAGAAGGCAAAGCTGACGGTAAATGCCTGATCGAAGCTCTGGACGCCATCTTACCACCCAGCAGACCCACCGACAAAGCCCTGCGTCTACCACTCCAAGACGTGTACAAAATTGGTGGTATCGGTACGGTACCCGTAGGTCGTGTGGAAACCGGTGTCCTGAAACCCGGTATGGTCGTTACATTCGCGCCGGTCAACTTGACCACTGAAGTAAAATCCGTCGAAATGCACCACGAAGCTCTGCAAGAAGCCGTACCCGGAGACAACGTCGGTTTCAACGTTAAGAACGTTTCGGTTAAGGAATTGCGTCGAGGATACGTCGCCGGAGACTCTAAAAATAACCCACCTAAAGCCGCCGCTGATTTCACCGCTCAGGTTATAAATTTAAATTTTCAAAATCCAAACTCATTAAACCTATTCAAAATAATTATATTTCATAATTTATTAATAATTATCATTATAAATATTACATTTATTATAATATTTATAATAAAATTTAACATAAAAAATAAATTTAACAATAAAAATTTATTTAATAATCAATTAATAGAAATAATTTGAACAACAACACCAATTATATTAATTATTATAATTATATTAATTTCAATTAATATTATATTTTACAATAATGAAATAAAAAAGAACTTTATTAATATCAAAATTTTTAGAAATCAATGATTTTGAAACTATGAATATCCAATATTAAAAAAAAATTTTAATTCATATTTATTAATTAATAATAATTTTAACTTTTTCATAATAGAAACAGATAATAATATAATTATTCCTTTTAATTACCAAATAATAATTTCATTATCATCAATAGATGTGATTCATTCATGAACTATCCCATCAATAAATATTAAAATAGACGCAATTCCA------------ATTATTTTTACAGATTTTTTAATTACATGAAATAATATTTCATCTATAGGATCATTTATAACAATTTTATCAACATTGATTTTTTTATTATTATTAAAAGAAATAATTACATACCAACGAAAAATTATATTTATTATTAAATCAAATAATAATGAATGAAAAATAAATATTCCCAATTTAAATCATACAAATATAGAAAAAACATTTTTATTTAATCTGGGCGGCGGAATTCAGGATGGTGGCCGTTTGATATTTCCGTCGCCGTGTCGGACGTCGCGACCTGCGGAGGAATCGCGATCGAGTTCGTTGCGTGCGGCGCGGCGAAGACGCGGCTCTCTGGCCGACGGCGGACAGTAAGCAACGGTGTCCGGCGCCGGGTGCCGGTCTGCGACGATTTCTTCGGGCCTCTTTCCGACCCGTCTTGAAACACGGACCAAGGAGTCTAACATGCGCGCGAGTCGCGGGGTTTCGAGC--TCGTCACTTGGAAGGCGTAATGAAAGTGAACAGGGAAGATGGCGTTCCGAGACCACGTACCGTGATCCGCGGCCGGACGTCCGCACTCCCGGGGCGTCTCAATGGTTCGTCGCGGATGCGGGCGGTCGTCTTTCGGGGCGGCCGTCGGTCTGCGCCGGACCGA
>Anzaspis cordylinidis isolate D0874B
---------------------------------------------------------------------------------------------------------------------------------------------------------------------------------------------------------------------------------------------------------------------------------------------------------------------------------------------------------------------------------------------------------------------------------------------------------------------------------------------------------------------------------------------------------------------------------------------------------------------------------------------------------------------GCTGACTGCGCTGTACTGATTGTCGCTGCTGGTACCGGTGAATTCGAAGCTGGTATCTCCAAGAACGGCCAGACTCGTGAACACGCCCTGTTAGCCTTCACCTTAGGTGTGAAACAACTGATTGTCGGAGTCAACAAGATGGACTCGACCGAACCTCCGTACAGCGAAGCTCGTTTCGAAGAAATCAAGAAAGAAGTGAGCAACTACATCAAGAAGATCGGTTACAACCCGGCCGCTGTCGCCTTCGTACCGATCTCCGGATGGAACGGAGACAACATGCTGGAACCGTCGGACAAGATGCCCTGGTTCAAGGGATGGAACGTCGAACGTAAGGAAGGCAAAGCTGACGGTAAATGCCTGATCGAAGCTCTGGACGCCATCTTACCGCCCAGCCGACCCACCGACAAACCCCTCCGTCTTCCACTCCAAGACGTCTACAAAATTGGTGGTATCGGAACGGTGCCCGTAGGTCGTGTCGAAACCGGTGTCCTGAAACCCGGTATGGTCGTTACATTCGCGCCGGTCGCCTTGACCACCGAAGTAAAGTCCGTCGAAATGCACCACGAAGCTCTGCAAGAGGCTGTACCCGGAGACAACGTCGGTTTCAACGTCAAGAACGTTTCGGTCAAGGAATTGCGTAGAGGATACGTCGCCGGAGACTCGAAAAATAACCCACCGAGAGCCGCCGCCGATTTCACCGCTCAGGTAATAAATATAAATTTCCAAAACCCAAACTCAATAAACTTGTTTAAACTAATTATATTTCATAATAGATTAATAATTATTATTATAAACATCTTTTTCATTATAATATTTATAATAAAATTTAACCTAAAAAATAAATTTAATAATAAAAATATATTCAATAACCAAATGATAGAATTAATATGAACAGTAACCCCTATAATTTTAATTACACTAATTATATTAATATCAATTAATATTTTATTCTACAACAATGAAATAAAAAAAAATTTTATTAATATTAAAATCTTCAGAAATCAATGATTCTGAAATTATGAGTACCCAACGCTAAACAAAAATTTTAATTCCTATTTAATAATAAGAAAAAACTTCAACTTTTTTATAATTGAAACAGATAATAATTTTATTATCCCATTCAATTACCAAATAATAATTTCACTGTCATCAATAGATGTTATTCATTCATGAACAATCCCATCAATAAACCTAAAAATAGATTCAATTCCACCACGTCGTTATATTATCTTCTCAGACTTCATAATTATATGAAACAATATATCATCAATAGGATCAATTATAACAATTATATTTATAATTATATTCATAATAACAATAATAGAAATAATAATATTTAAACGAAAAATCATATTTATAATTAAATCAAATAACAACGAATGAAAAATAAATGTACCAACTATAATACATACAAATTTAGAAAAAAATTTCAAATTTAATCTGGGCGGCGGAATTCAGGATGGTGGCCGTTTGATATTTCCGTCGCCGTGTCGGACGTCGCGACCTGCGGAGGAATCGCGATCGAGTTCGTTGCGTGTCGCGCGGTGAAGACGCGGCTCTCTGGCTGACGGCGGACAGTAAGCAACGGTGTCCGGCGCCGGGTGCCGGTCTGCGACGATTTCTTCGGGCCTCTTTCCGACCCGTCTTGAAACACGGACCAAGGAGTCTAACATGCGCGCGAGTCGCGGGGTTTCGAGCGCTCGTGACTTGGAAGGCGTAATGAAAGTGAATGGGGAAGATGGCGTTCCGAGTCCACGTACCGTGATCCGCGGCCGGACGTCCGCACTCCCGGGGCGTCTCAATGGTTCGTCGCGGACGCGGACGGTCGTCTCTCGGGGCGGCCGTCGATCTGCGCCGGACCGA
>Pseudaulacaspis grandilobis isolate D2122A
---------------------------------------------------------------------------------------------------------------------------------------------------------------------------------------------------------------------------------------------------------------------------------------------------------------------------------------------------------------------------------------------------------------------------------------------------------------------------------------------------------------------------------------------------------------------------------------------------------------------------------------------------------------------GCTGATTGCGCTGTACTCATTGTCGCTGCGGGTACCGGTGAGTTCGAAGCCGGTATCTCGAAGAACGGTCAGACTCGTGAACACGCCCTGTTGGCCTTTACGTTGGGTGTGAAACAACTGATCGTTGGAGTCAACAAGATGGACTCGACTGAGCCGCCATACAGCGAAGCTCGTTTCGAAGAAATCAAGAAAGAAGTTAGCAACTACATCAAGAAGATCGGTTACAACCCGGCCGCTGTCGCCTTCGTGCCTATCTCCGGATGGAACGGAGACAACATGCTGGAACCCTCTGACAAGATGCCCTGGTTCAAGGGATGGAACATCGAACGTAAGGAAGGCAAAGCTGACGGTAAATGCCTGATCGAAGCTCTGGACGCCATCTTACCGCCCAGCCGACCCACCGACAAAGCCCTGCGTCTACCACTCCAAGACGTGTACAAAATTGGTGGTATCGGAACGGTGCCCGTAGGTCGTGTCGAAACCGGTGTCCTGAAACCCGGTATGGTCGTTACATTCGCGCCGGTCGCCCTGACCACCGAAGTAAAGTCTGTCGAAATGCACCACGAAGCTCTGCAAGAGGCTGTACCCGGAGACAACGTCGGTTTCAACGTGAAGAACGTTTCCGTCAAAGAATTGCGTAGAGGATACGTCGCCGGAGACTCGAAAAATAACCCACCTAGAGCCGCCGCCGATTTCACCGCTCAGGTAATAAACTTAAATTTTCAAAATCCAAATTCAATAAATTTGTTTAAACTAATTATATTCCATAATATATTAATAATTATTATTTTAAACATTTTCTTTATTTTATTATTTATAATAAAATTTAACTTGAAAAATAAATTTAATAATAAAAATATTTTTAATAATCAAATAATAGAAATATTATGAACAATTACACCTATTTTATTAATCTTTATAATTATAATATCATCTAT?AACATTTTATTTTATAATAATGAAATAAAAAAAAACTTTATTAATATTAAAATTTTTAGAAATCAATGATTCTGAAATTATGAATATCC?ATAATAAAAAAAAATTTTAATTCATATTT?ATAATCAATAAGAACTTT?ATTTTTTTATAT?AGAAACAGAT?ATAATCTGATTATTCC?TTCA?TTACCAAACAATAATTAC?TTGTCCTCTAT?GAT?TTATTCACTCA?GAACTATTCC?TCT------------------------------CGTCGATATATTATTTTTTCAGATTTCATAATCATATGAAATAATATCTCATCATTAGGATCAATTATAACAATCCTTTTTATAATAATATTTATTGTAATAATAATAGAAATAATAATTTTTAAACGAAAAATTATATTTATTATTAAATCAAATAATAATGAATGAAAATTAAATATCCCAAATATAAATCATACAAATATAGAAAACCATTTTTACTTTAATCTGGGCGGCGGAATTCAGGATGGCGGCCGTTTGATATTTCCGTCGCCGTGTCGGACGTCGCGACCTGCGGAGGAATTGCGATCGAGTTCGCAGCGTGTCGTGCGGCGAAGACGCGACTCTCTGGCCGACGACAGACAGTAAGCAACGGTGTCCGACGCCGGGTGCCGGTCTGCGACGATTTCTTCGGGCCTCTTTCCGACCCGTCTTGAAACACGGACCAAGGAGTCTAACATGCGCGCGAGTCGCGGGGTTTCGAGCGCTCGTCACTTGGAAGGCGTAATGAAAGTGAACAGGGAAGATGGCGTTCCGAGTCCACGTACCGTGATCCGCGGCCGGACGTCCGCACTCCCGGGGCGTCTCAGTGGTTCGTCGCGGACGCGGACGGTCGTCTCTCGGGGCGATGGTCGGTCTGCGTCGGACCGA
>Pseudaulacaspis brimblecombei isolate D2115A
---------------------------------------------------------------------------------------------------------------------------------------------------------------------------------------------------------------------------------------------------------------------------------------------------------------------------------------------------------------------------------------------------------------------------------------------------------------------------------------------------------------------------------------------------------------------------------------------------------------------------------------------------------------------GCTGATTGCGCTGTACTCATTGTCGCTGCGGGTACCGGTGAATTCGAAGCCGGTATCTCGAAGAACGGTCAGACTCGTGAACACGCCCTGTTGGCCTTTACATTGGGTGTGAAACAACTGATCGTCGGAGTCAACAAGATGGACTCGACTGAGCCGCCATACAGCGAAGCTCGTTTCGAAGAAATCAAGAAAGAAGTTAGCAACTACATCAAGAAGATCGGTTACAACCCGGCCGCTGTCGCCTTCGTGCCCATCTCCGGATGGAACGGAGACAACATGCTGGAACCCTCTGACAAGATGCCCTGGTTCAAGGGATGGAACGTTGAACGTAAGGAAGGCAAAGCTGACGGTAAATGCCTGATCGAAGCTCTGGACGCCATCTTACCGCCCAGCCGACCCACCGACAAAGCCCTGCGTCTACCACTCCAAGACGTGTACAAAATTGGTGGTATCGGAACGGTGCCCGTTGGTCGGGTCGAAACCGGTGTCCTGAAACCCGGTATGGTCGTTACATTCGCGCCGGTCGCCCTGACCACCGAAGTAAAGTCTGTCGAAATGCACCACGAAGCTTTGCAAGAGGCTGTACCCGGAGACAACGTTGGTTTCAACGTAAAGAACGTTTCTGTCAAGGAAMTGCGTCGAGGATACGTCGCTGGAGACTCGAAAAACAACCCACCYAGAGCCGCCGCCGACTTCMCCGCTCAGGTAACAAATTTAAATTTCCAAAATCCAAACTCAATAAACCTATTTAAACTAATTATATTAAATAACTTATTAATAATTATTGTAATTAATATTTTTTTAATTTTAATAATTATAATAAAATTTAATTTAAAAAACAAATTTAATAATAAAAATATATTT?ATAATCAAATAATAGAAATTATATGAACAATTACCCCAATTATTTTAATCTTCATAATTATAATAATTTCTATAAATATTTTATTTTATAATAATGAAATAAAAAAAAACTTCATTAATATTAAAATTTTCAGTAATCAATGATTCTGAAATTACGAATATCCAATAATAAAAAAAAATTTTAATTCATATTTAATAATAAACAAAAAATTTAATTTTTTTATACTAGAAACAGATAATAATCTAATTGTACCATTCAATTATCAAATAATGATTTCAATATCATCCTTAGATGTAATTCATTCATGAACAATTCCATCTATAAATATTAAAATAGATTCTATTCCGCCACGTCGATATATTATCTTTTCAGATTTCATAATTATATGAAATAATATTTCATCAATAGGATCAATTATAACAATTATATTTATATTTATATTTATATTAATAATAATAGAAATAATAATATTTAAACGAAAAACAATATTTATTATTAAATCAAACAATAATGAATGAAAAATAAATATCCCAAATATAAATCATACAAATACAGAAAAAAATTTTATATTTTATCTGGGCGGCGGAATTCAGGATGGCGGCCGTTTGATATTTCCGTCGCCGTGTCGGACGTCGCGACCTGCGGAGGAATTGCGATCGAGTTCGCTGCGTGTGGTGCGGCGAAGACGCGACTCTCTGGCCGACGACAGACAGTAAGCAACGGTGTCCGACGCCGGGTGCCGGTCTGCGACGATTTCTTCGGGCCTCTTTCCGACCCGTCTTGAAACACGGACCAAGGAGTCTAACATGCGCGCGAGTCGCGGGGTTTCGAGCGCTCGTTACTTGGAAGGCGTAATGAAAGTGAACAGGGAAGATGGCGTTCCGAGTCCACGTACCGTGATCCGCGGCCGGACGTCCGCACTCCCGGGGCGTCTCAATGGTTCGTCGCGGACGCGGACGGTCGTCTCTCGGGGCGATGGTCGGTCTGCGCCGGACCGA
>Pseudaulacaspis simplex isolate D3717B
---------------------------------------------------------------------------------------------------------------------------------------------------------------------------------------------------------------------------------------------------------------------------------------------------------------------------------------------------------------------------------------------------------------------------------------------------------------------------------------------------------------------------------------------------------------------------------------------------------------------------------------------------------------------GCTGACTGCGCTGTACTCATTGTCGCTGCTGGTACCGGTGAATTCGAAGCCGGTATCTCGAAGAACGGTCAGACCCGTGAACACGCCCTATTAGCCTTCACGTTAGGTGTGAAACAACTGATTGTCGGTGTCAACAAGATGGACTCGACTGAACCTCCCTACAGCGAAGCTCGTTTCGAAGAAATCAAGAAAGAAGTGAGCAACTACATCAAGAAGATCGGTTACAATCCGGCCGCTGTCGCCTTCGTGCCAATCTCAGGTTGGAACGGAGACAACATGTTGGAACCATCAGACAAGATGCCCTGGTTCAAGGGATGGAACATCGAACGTAAGGAAGGCAAAGCTGACGGTAAATGCCTGATCGAAGCTCTGGACGCTATCTTACCACCCAGCCGACCCACCGACAAAGCTCTGCGTTTACCACTCCAGGACGTGTACAAAATTGGTGGTATCGGTACGGTACCCGTAGGTCGTGTTGAAACCGGTGTCCTTAAACCCGGAATGGTCGTTACATTCGCGCCAGTCGCCCTGACCACTGAAGTAAAATCCGTCGAAATGCACCACGAAGCTCTGCAAGAAGCTGTACCCGGAGACAACGTCGGTTTCAACGTCAAGAACGTGTCTGTCAAAGAATTGCGTCGAGGATACGTAGCCGGAGACTCTAAAAATAACCCACCGAAAGCCGCCGCCGATTTTACCGCTCAGGTTATAAATTTAAATTTTCAAAATCCAAATTCAATAAATTTATTTAAACTAATCATATTTAATAATTTTTTAATAATTATTATTTTAAATATCTTCATAATATTAATTTTAATAATCARATTTAATATAAAAAATAAATTTAATAATAAAAATATATTTGAAAACCAAATTATAGAATTAATATGAACAATCATACCATTAATTATAATCTTAATAATCATAATTATATCTATTAATATTATATTTAATAATAATGAAATAAAAAAAAACTTTATTATTATTAAAATTTTTAGAAATCAATGATTTTGAAATTATGAATATCCCCACTTCAATAAAAATTTTAATTCATATTTAATAATTAATAAAAACTTTAATTTTTACATAATTGAAACAGATAATAATCTAATTATTCCATTTAATTATCAAATAATAATATCTTTGTCTTCTTTAGATGTAATTCATTCATGAACCATTCCATCACTAAATATTAAAATAGATTCAATTCCACCTCGACGTTATATTATTTTTTCAGATTTCTTAATATTTTGAAATAATATTTCATCAATAGGTTCATTAATAACTATTATATTTATTATAATATTTATATTAATATTAATAGAAATAATTTTATTTAAACGAAAAATTATATTTTCTATTAAAACAAATAACAATGAATGAAAATTAAATATTCCTAACTTATTACATACAAATATAGAAATAAATTTAATATTTAATCTGGGCGGCGGAATTCAGGATGGCGGCCGTTTGATATTTCCGTCGCCGTGTCGGACGTCGCGACCTGCGGAGGAGGTGCGATCGAGTTTGTTGCGCGTCGTGCGGCGAAGACGCGACTCTCTGGCTGACGGCGGACAGTATGCAACGGTGTGCGGCGTCGGTCGCCCGTCTGCGACGATTTCTTCGGGCCTCTTTCCGACCCGTCTTGAAACACGGACCAAGGAGTCTAACATGCGCGCGAGTCGCGGGGTTTCGAGCGCTCGTTACTTTGAAGGCGTAATGAAAGTGAATAGGGAAGATGGCGTTCCGAGTCCACGTACCGTGATCCGCGGCCGGACGTCCGCACTCCCGGGGCGTCTCAATGGCTCGTCGCGGATGCGGGCGGTCGTCTTTCGGGGCGGCCGCCGGTCCGCGCCGGACCGA
>Lineaspis striata isolate D2199A
---------------------------------------------------------------------------------------------------------------------------------------------------------------------------------------------------------------------------------------------------------------------------------------------------------------------------------------------------------------------------------------------------------------------------------------------------------------------------------------------------------------------------------------------------------------------------------------------------------------------------------------------------------------------GCTGACTGCGCTGTACTCATTGTCGCTGCTGGTACCGGTGAATTTGAAGCCGGTATCTCGAAGAACGGTCAAACTCGTGAACACGCCCTATTAGCCTTCACGTTAGGTGTGAAACAACTGATCGTCGGTGTCAACAAGATGGACTCGACTGAACCTCCCTACAGCGAAGCTCGTTTCGAAGAAATCAAGAAAGAAGTGAGCAACTACATCAAGAAGATCGGTTACAATCCGGCCGCTGTCGCCTTCGTACCAATCTCAGGTTGGAACGGAGACAACATGTTGGAACCATCAGACAAGATGCCCTGGTTCAAGGGATGGAACATCGAACGTAAAGAAGGCAAAGCTGACGGTAAATGCCTGATCGAAGCTCTGGACGCTATCTTACCGCCGAGTCGACCCACCGACAAAGCTCTGCGTTTACCACTCCAGGACGTGTACAAAATTGGTGGTATCGGTACGGTGCCCGTAGGTCGTGTCGAAACTGGTGTCCTGAAACCCGGTATGGTAGTTACATTCGCGCCAGTCGCCCTGACCACTGAAGTAAAATCCGTCGAAATGCACCACGAAACTCTGCAAGAAGCTGTACCCGGAGACAACGTTGGTTTCAACGTCAAGAACGTGTCAGTCAAGGAATTGCGTCGAGGATATGTTGCTGGAGACTCTAAAAATAACCCACCGAAAGCCGCCGCCGATTTTACCGCTCAGGTTATAAATTTAAATTTTCAAAACCCAAATTCAATAAATTTATTTAAATTAATTATAATTCATAATTTTCTAATAATTATTATCATAAATATTTTTATAATTTTAATTTTAATAATTAAATTTAATTTAAAAAATAAATTTAATAATAAAAATTTATTTGAAAACCAATTAATAGAATTAATATGAACAATTATACCAATTATAATAATTTTAATAATCATAATTATATCAATTAATATTATATTTAATAATAATGAAATAAAAAAAAATTTTATTAATATTAAAATTTTTAGTAATCAATGATTTTGAAATTATGAATATCCATATTTTAAAAAAAATTTTAACTCATATTTAATAATAAATAAAAACTTTAATTTTTATATAATTGAAACAGATAATAATTTTATTATCCCATTTAATTATCAAATAATAATTTCATTATCATCAATAGATGTAATTCATTCATGAACAATTCCTTCACTAAATATTAAAATAGACTCAATCCCACCACGTCGATATATTACATTTTCAGATTTTTTAATTTTTTGAAATAATATTTCATCTTTAGGATCTATTATAACAATTATATTTATTTTTATATTTATATTACTAATAATAGAAATAATTATATTTAAACGAAAAATTATTTTCATTATTAAAACAAATAATAATGAATGAAAATTAAATATACCAAATATACTACATACAAATATAGAAACAATCTTTTTATTTAATCTGGGCGGCGGAATTCAGGATGGCGGCCGTTTGATATTTCCGTCGCCATTTCGGACGTCGCGACCTGCGGAGGAGGCGCGATCGAGTTCGTTGCGCGTCGCGCGGCGAAGACGCGACTCTCTGGCCGGCGGCGGACAGTAAGCAACGGTGTGCGGCGTCGGTCGCCGGTCCGCGACGATTTCTTCGGGCCTCTTTCCGACCCGTCTTGAAACACGGACCAAGGAGTCTAACGTGCGCGCGAGTCGCGGGGTTTCGAGCGCTCGTCACTTTGAAGGCGTAATGAAAGTGAACAGGGAAGATGGCGTTCCGAGTCCACGTACCGTGATCCGCGGCCGGACGTCCGCACTCCCGGGGCGTCTCAATGGCTCGTCGCGGATGCGGGCGGTCGTCTTTCGGGGCGGCCGCCGGTCTGCGCCGGACCGA
>Lineaspis striata isolate D0593C
---------------------------------------------------------------------------------------------------------------------------------------------------------------------------------------------------------------------------------------------------------------------------------------------------------------------------------------------------------------------------------------------------------------------------------------------------------------------------------------------------------------------------------------------------------------------------------------------------------------------------------------------------------------------GCTGACTGCGCTGTACTCATTGTCGCTGCTGGTACCGGTGAATTCGAAGCCGGTATCTCGAAGAACGGTCAAACTCGTGAACACGCCCTATTAGCCTTCACGTTAGGTGTGAAACAACTGATAGTCGGTGTCAACAAGATGGACTCGACTGAACCTCCCTACAGCGAAGCTCGTTTCGAAGAAATCAAGAAAGAAGTGAGCAACTACATCAAGAAGATCGGTTACAATCCGGCCGCTGTCGCCTTCGTACCAATCTCAGGTTGGAACGGAGACAACATGTTGGAACCATCAGACAAGATGCCCTGGTTCAAGGGATGGAACATCGAACGTAAAGAAGGCAAAGCTGACGGTAAATGCCTGATCGAAGCTCTGGACGCTATCTTACCGCCAAGCCGACCCACCGACAAAGCTCTGCGTTTACCACTCCAGGACGTGTACAAAATTGGTGGTATCGGTACAGTGCCCGTAGGTCGTGTTGAAACTGGTGTCCTGAAACCCGGTATGGTTGTTACATTCGCGCCAGTTGCCCTGACCACTGAAGTAAAATCCGTCGAAATGCATCACGAATCTCTGCAAGAAGCTGTACCCGGAGACAACGTTGGTTTCAACGTCAAGAACGTGTCAGTCAAGGAATTGCGTCGAGGATACGTTGCCGGAGACTCTAAAAATAACCCACCGAAAGCCGCCGCCGATTTTACCGCTCAGGTTATAAATTTAAATTTTCAAAATCCAAATTCCATAAATTTATTTAAATTAATTATACTTAACAATTTTTTAATAGTTGTCATATTAAATATCTTTATAGTTTTAATTATTATAATTAAATTTAACATAAAAAATAAATTTAACAACAAAAATATATTTGAAAACCAATTAATAGAATTAATCTGAACAATATTACCAATAATGATAATTTTAATAATTATAATTATATCAATTAATATTATATTTAATAATAATGAAATAAAAAAAAACTTTATTAATATCAAAATCTTTAGTAACCAATGATTCTGAAATTATGAGTATCCATATATAAAAAAAAATTTCAATTCTTATTTAATAATTAATAAAAATTTTAATTTTTTTATAATTGAAACAGATAATAATATAATCATTCCATTTAATTATCAAATAATAATTTCATTATCATCAATAGATGTAATTCATTCATGAACAATTCCATCCTTAAACATTAAAATAGATTCAATTCCTCCTCGTCGATACATTATTTTTTCAGATTTTCTAATATTATGAAATAATTTATCATCTTTAGGATCTATAATAACAATTGTATTTATCTTAATATTTATAATATTAATTATAGAATTAATAATTTCAAAACGAAAAATTATATTAACTTTAAAAACAAATAATAATGAATGAAAAATAAATTATCCAAATTTAATACATACAAATACAGAAATAAATATATTATTTAATCTGGGCGGCGGAATTCAGGATGGCGGCCGTTTGATATTTCCGTCGCCGTGTCGGACGTCGCGACCTGCGGAGGAGGCGCGATCGAGTTCGTTGCGCGTCGCGCGGCGAAGACGCGACTCTCTGGCTGGCGGCGGACAGTAAGCAACGGTGTGCGGCGCGGGTCGCCGGTCTGCGACGATTTCTTCGGGCCTCTTTCCGACCCGTCTTGAAACACGGACCAAGGAGTCTAACGTGCGCGCGAGTCGC?GGGTTTCGAGCGCTCGTCACTTCGAAGGCGTAATGAAAGTGAACAGGGAGGATGGCGTTCCGAGTCCACGTACCGTGATCCGCGGCCGGACGTCCGCACTCCCGGGGCGTCTCGATGGCTCGTCGCGGATGCGGGCGGTCGTCTTTCGGGGCGGCCGCCGGTCTGCGCCGGACCGA
>Pseudaulacaspis momi isolate D1832D
---------------------------------------------------------------------------------------------------------------------------------------------------------------------------------------------------------------------------------------------------------------------------------------------------------------------------------------------------------------------------------------------------------------------------------------------------------------------------------------------------------------------------------------------------------------------------------------------------------------------------------------------------------------------------------------------------------------------------------------------------------------------------------------------------------------------------------------------------------------------------------------------------------------------------------------------------------------------------------------------------------------------------------------------------------------------------------------------------------------------------------------------------------------------------------------------------------------------------------------------------------------------------------------------------------------------------------------------------------------------------------------------------------ATAAATTTAAATTTTCAAAATCCTAATTCAATAAATTTAATAAAATTAATAATACTACACAATTTTTTAATAATTATTATCATTAATATTTTTATAATCATTATAATTATAATCAAATTTAATATAAAAAATAAATTTAATAATAAAAATATAAATGAAAATCAAATTATAGAACTTATCTGAACATTAATTCCAATAATTATAATTATTATTATTATATCAATATCAATTAATATTATATTTAATAATAATGAAATAAAAAAAAATTTTATTAATATTAAAATTTTTAGAAATCAATGATTCTGAAATTATGAATATCCAATATTTAAAAAAACCTTTAATTCATATCTTTTAATTAATAAAATATATAACTTTTATATAATTGAAACAGATAACAATTTAATTATTCCATTTAATTATCAAATTATAATATCAATAACATCAATAGATGTAATTCATTCATGAACAATTCCATCAATTAATATCAAAATAGACTCTATCCCACCACGTCGCTATATTATTTTCCCAGATTTTATAATTATATGAAATAATTTATCTTCAATAGGATCAATTATAACAATTACATTTACATTTATATTTATATTAATAATAATAGAAATAATAATATTTAAACGAAAAATTATATTTATAATTAAATCTAATAATAATGAATGAAAATTTAATAACCCTCTAATAAATCATACAAATTTAGAAAACAACTATATATTTAATCTGGGCGGCGGAATTCAGGATGGCGGCCGTTTGATATTTCCGTCGCCGTGTCGGACGTCGCGACCTGCGGAGGAATCGCGATCGAGCTCGTTGCGTGTCGCGCGGCGAAGACGCGACTCTCTGGCTGACGGCGGACAGTAAGCAACGGTGTCCGGCGTCGGGTGCCGGTCTGCGACGATTTCTTCGGGCCTCTTTCCGACCCGTCTTGAAACACGGACCAAGGAGTCTAACATGCGCGCGAGTCGCGGGGCATCGAGCGCTCGTCATGTGAAAGGCGTAATGAAAGTGAACAGGGAAGATGGCGTTCCGAGACCACGTACCGTGATCCGCGGCCGGACGTCCGCACTCCCGGGGCGTCTCAATGGCTCGTCGCGGACGCGGACGATCGTCTCTCGGGGCGGTCGTCGGTCTGCGTCGGACCGA
>Pseudaulacaspis biformis isolate D3716A
---------------------------------------------------------------------------------------------------------------------------------------------------------------------------------------------------------------------------------------------------------------------------------------------------------------------------------------------------------------------------------------------------------------------------------------------------------------------------------------------------------------------------------------------------------------------------------------------------------------------------------------------------------------------GCTGATTGCGCTGTACTCATTGTCGCTGCTGGTACCGGTGAGTTCGAAGCCGGTATCTCGAAGAACGGTCAGACTCGTGAACACGCCCTGTTAGCTTTCACATTGGGTGTGAAACAACTGATTGTCGGTGTCAACAAGATGGACTCCACCGAACCTCCCTACAGCGAAGCTCGTTTCGAAGAAATCAAGAAAGAGGTGAGCAACTACATCAAGAAGATCGGTTACAATCCGGCCGCTGTCGCCTTCGTGCCAATCTCTGGTTGGAACGGAGACAACATGTTGGAAGCATCGGACAAGATGCCCTGGTTCAAGGGATGGAACATCGAACGTAAGGAAGGCAAAGCTGACGGTAAATGCCTGATCGAAGCTTTGGACGCCATCTTACCACCCAGCCGACCCACCGACAAAGCTTTACGTCTACCACTCCAGGACGTATACAAAATTGGTGGTATCGGTACGGTGCCCGTAGGTCGTGTTGAAACCGGTGTCCTGAAACCCGGTATGCTCGTCCAATTCGCCCCGGTCGCCTTGACCACTGAAGTAAAATCCGTCGAAATGCACCACGAAGCTCTGCAAGAAGCTGTACCCGGAGATAACGTTGGTTTCAACGTTAAGAACGTATCGGTTAAGGAATTGCGTCGTGGATACGTCGCCGGAGACTCGAAAAATAACCCACCGAAAGCCGCCGCCGATTTCACCGCTCAGGTTATAAATTTAAATTTCCAAAATCCAAATTCAATAAATTTAATAAAACTAATAATATTACATAACTTTTTAATAATTATTATTATTAATGTTTTCTTAATTATATTAATTATAATTAAATTTAATATAAAAAACAAATTCAATAATAAAAATATAAATGAAAATCAAATTATAGAAATAATATGAACATTAATCCCAATATTTATAATTATTATTATTATAATAATATCTATTAATATTATATTTAATAATAATGAAATAAAAAAAAACTTTATTAATATTAAAATTTTCAGAAATCAATGATTTTGAAATTATGAATACCCAATATTCAAAAAAACATTTAATTCATATTTATTAATAAATAAAATATATAATTTTTATATAATTGAAACAGATAATAATTTAATTATCCCATTTAATTATCAAATCATAATATCAATAACATCAATAGATGTAATTCATTCATGAACAATTCCATCTATTAATATTAAAATAGATTCAATCCCACCTCGTCGATATATTATTTTTTCAGATTTTATAATTATATGAAATAATATATCATCAATAGGAGCAATAATAACAATCATATTTACATTTATATTTATTTTAATAATAATTGAAATAATAATATTTAAAAAAAAAATTATATTCATTATTAAATCTAATAATAATGAATGAAAATTAAATACTCCTTTAATAAATCATACAAATTTAGAAAACAATTATTTATTTAATCTGGGCGGCGGAATTCAGGATGGCGGCCGTTTGATATTTCCGTCGCCGTGTCGGACGTCGCGACCTGCGGAGGAATCGCGATCGAGCTCGTTGCGTGTCGCGCGGCGAAGACGCGACTCTCTGGCTGACGGCGGACAGTAAGCAACGGTGTCCGGCGTCGGGTGCCGGTCTGCGACGATTTCTTCGGGCCTCTTTCCGACCCGTCTTGAAACACGGACCAAGGAGTCTAACATGCGCGCGAGTCGCGGGGCATCGAGCGCTCGTCATGTGAAAGGCGTAATGAAAGTGAACAGGGAAGATGGCGTTCCGAGACCACGTACCGTGATCCGCGGCCGGACGTCCGCACTCCCGGGGCGTCTCAATGGCTCGTCGCGGACGCGGACGATCGTCTCTCGGGGCGGTGGTCGGTCTGCGTCGGACCGA
>Pseudaulacaspis prunicola isolate D0377A
---------------------------------------------------------------------------------------------------------------------------------------------------------------------------------------------------------------------------------------------------------------------------------------------------------------------------------------------------------------------------------------------------------------------------------------------------------------------------------------------------------------------------------------------------------------------------------------------------------------------------------------------------------------------GCTGACTGTGCTGTACTCATTGTCGCTGCTGGTACCGGTGAGTTCGAAGCCGGTATCTCGAAGAACGGTCAGACTCGTGAACACGCCCTGTTAGCTTTCACATTGGGTGTGAAACAACTGATTGTCGGTGTTAACAAGATGGACTCCACCGAACCTCCCTACAGCGAAGCTCGTTTCGAAGAAATCAAGAAAGAGGTGAGCAACTACATCAAGAAGATCGGTTACAATCCGGCCGCTGTCGCCTTCGTGCCAATCTCTGGTTGGAACGGAGACAACATGTTAGAAGCATCGGACAAGATGCCCTGGTTCAAGGGATGGAACATCGAACGTAAGGAAGGCAAAGCTGACGGTAAATGCCTGATCGAAGCTTTGGACGCCATCTTACCACCCAGCCGACCCACCGACAAAGCTTTACGTCTACCACTCCAGGACGTATACAAAATTGGTGGTATCGGTACGGTGCCCGTAGGTCGTGTTGAAACCGGTGTCCTGAAACCCGGTATGCTCGTCCAATTCGCCCCGGTCGCCTTGACCACTGAAGTTAAATCCGTCGAAATGCACCACGAAGCTCTGCAAGAAGCTGTACCCGGAGACAACGTTGGCTTCAACGTTAAAAACGTGTCGGTTAAGGAATTGCGTCGTGGATACGTCGCCGGAGACTCGAAAAATAACCCACCGAAAGCCGCCGCCGATTTCACCGCTCAGGTTATAAATTTAAATTTTCAAAATCCAAACTCTATAAATCTAATAAAACTAATTATATTACATAATTTTTTAATAATTATTATCATTAATGTATTTATAATTATAATAATTATAATTAAATTTAATATTAAAAATAAATTTAATAATAAAAATTTAAATGAAAATCAAATTATAGAAATTATATGAACATTAACACCAATAATTATAATTATTATTATTATAATAATATCTATTAACATTATATTTAATAATAATGAAATAAAAAAAAACTTTATTAATATTAAAATTTTTAGTAATCAATGATTTTGAAATTATGAATACCCTATATTTAAAAAAACATTTAATTCTTACTTAATAATTAATAAAATATATAATTTCTATATAATTGAAACTGATAATAATTTAATCATTCCATTTAATTATCAAATCATAGTATCAATAACATCAATAGATGTAATTCATTCATGAACAATCCCATCTATCAATATCAAAATAGATTCTGTTCCACCTCGTCGATATATTATTTTTCCAGATTTTATAATTATATGAAATAATTTATCATCATTAGGATCTATAATAACAATTATATTTACATTTATATTTATTTTAATAATTATTGAAATAATAATATTTAAACGAAAAATTATATTTATTATTAAATCTAATAATAATGAATGAAAATTTAATTATCCTTTAAGAAATCATACAAATTTAGAAAATAATTATATTTTTAATCTGGGCGGCGGAATTCAGGATGGTGGCCGTTTGATATTTCCGTCGCCGTGTCGGACGTCGCGACCTGCGGAGGAATCGCGATCGAGCTCGTTGCGTGTCGCGCGGCGAAGACGCGACTCTCTGGCTGACGGCGGACAGTAAGCAACGGTGTCCGGCGTCGGGTGCCGGTCTGCGACGATTTCTTCGGGCCTCTTTCCGACCCGTCTTGAAACACGGACCAAGGAGTCTAACATGCGCGCGAGTCGCGGGGCATCGAGCGCTCGT?ATATGAAAGGCGTAATGAAAGTGAACAGGGAAGATGGCGTTCCGAGACCACGTACCGTGATCCGCGGCCGGACGTCCGCACTCCCGGGGCGTCTCAATGGCTCGTCGCGGACGCGGACGATCGTCTCTCGGGACGGTGGTCGGTCTGCGTCGGACCGA
>Pseudaulacaspis pentagona isolate D3762A
---------------------------------------------------------------------------------------------------------------------------------------------------------------------------------------------------------------------------------------------------------------------------------------------------------------------------------------------------------------------------------------------------------------------------------------------------------------------------------------------------------------------------------------------------------------------------------------------------------------------------------------------------------------------GCTGACTGCGCTGTACTCATTGTCGCTGCTGGTACCGGTGAGTTCGAAGCCGGTATCTCGAAGAACGGTCAGACTCGTGAACACGCCCTGTTAGCTTTCACATTGGGTGTGAAACAACTGATTGTCGGTGTCAACAAGATGGACTCCACCGAACCTCCCTACAGCGAAGCTCGTTTCGAAGAAATCAAGAAAGAGGTGAGCAACTACATCAAGAAGATCGGTTACAATCCGGCCGCTGTCGCCTTCGTGCCAATCTCTGGTTGGAACGGAGACAACATGTTGGAAGCATCGGACAAGATGCCCTGGTTCAAGGGATGGAACATCGAACGTAAGGAAGGCAAAGCCGACGGTAAATGCCTGATCGAAGCTTTGGACGCCATCTTACCACCCAGCCGACCCACCGACAAAGCTTTACGTCTACCACTCCAGGACGTATACAAAATTGGTGGTATCGGTACGGTGCCCGTAGGTCGTGTTGAAACCGGTGTCCTGAAACCCGGTATGCTCGTCCAATTCGCCCCGGTCGCCTTGACCACTGAAGTTAAATCCGTCGAAATGCACCACGAAGCTCTGCAAGAAGCTGTACCCGGAGACAACGTTGGCTTCAACGTTAAAAACGTGTCGGTTAAAG-----------------------------------------------------------------------------ATAAATTTAAATTTTCAAAACCCAAACTCTATAAATTTAATAAAATTAATAATATTACATAATTTCTTAATAATTATCATTATCAATGTATTTATAATTATAATAATTATAATTAAATTTAATATTAAAAACAAATTCAATAATAAAAACCTAAATGAAAACCAAATTATAGAAATTATTTGAACCTTAACACCAATAATTATAATTATTATTATTATAATATTATCTATCAATATTATATTTAGTAACAATGAAATAAAAAAAAACTTCATTAATATTAAAATTTTTAGTAATCAATGATTTTGAAATTATGAATACCCAATATTTAAAAAAACATTTAATTCCTATCTAATAATTAATAAAATATATAATTTTTATATAATTGAAACTGATAATAATTTAATTATCCCATTTAATTATCAAATTATAATATCAATAACATCAATAGATGTAATTCATTCATGAACAATCCCATCTATTAACATTAAAATAGACTCTATTCCACCTCGTCGATATATTATTTTTCCAGATTTTATACTTATATGAAATAATCTATCATCAATAGGTTCTTTAATAACAATTATATTTACATTTATATTTATTTTAATAACTATAGAAATAATAATATTTAAACGAAAAATTATTTTTATTATTAAATCTAATAATAATGAATGAAAATTTAATTATCCTTTAAAAAATCATACAAATTTAGAAAATAATTATATTTTTAATCTGGGCGGCGGAATTCAGGATGGTGGCCGTTTGATATTTCCGTCGCCGTGTCGGACGTCGCGACCTGCGGAGGAATCGCGATCGAGCTCGTTGCGTGTCGCGCGGCGAAGACGCGACTCTCTGGCTGACGGCGGACAGTAAGCAACGGTGTCCGGCGTCGGGTGCCGGTCTGCGACGATTTCTTCGGGCCTCTTTCCGACCCGTCTTGAAACACGGACCAAGGAGTCTAACATGCGCGCGAGTCGCGGGGCATCGAGCGCTCGTCATATGAAAGGCGTAATGAAAGTGAACAGGGAAGATGGCGTTCCGAGACCACGTACCGTGATCCGCGGCCGGACGTCCGCACTCCCGGGGCGTCTCAATGGCTCGTCGCGGACGCGGACGATCGTCTCTCGGGACGGTGGTCGGTCTGCGTCGGACCGA
>Pseudaulacaspis cockerelli isolate D0400D
---------------------------------------------------------------------------------------------------------------------------------------------------------------------------------------------------------------------------------------------------------------------------------------------------------------------------------------------------------------------------------------------------------------------------------------------------------------------------------------------------------------------------------------------------------------------------------------------------------------------------------------------------------------------GCTGACTGCGCTGTACTCATTGTCGCTGCTGGTACCGGTGAGTTCGAAGCCGGTATCTCGAAGAACGGTCAGACTCGTGAACACGCCTTGTTAGCTTTCACATTGGGTGTGAAACAACTGATTGTTGGTGTCAACAAAATGGACTCGACCGAACCTCCCTACAGCGAAGCTCGTTTCGAGGAAATCAAGAAGGAAGTTGGCAATTACATAAAGAAGATTGGTTACAACCCGGCCGCTGTCGCCTTCGTTCCAATCTCTGGTTGGAACGGAGACAACATGTTGGAACCATCGGACAAGATGCCCTGGTTCAAGGGAAGGAACACCGAGCGTAAGGAAGGCAAAGCCGACGGTAAATGTCTGATCGAAGCTTTGGACGCTATCTTACCACCCAGCCGACCCACCGACAAAGCCCTACGTTTACCACTACAAGATGTTTACAAAATTGGTGGTATCGGAACGGTGCCCGTAGGTCGTGTTGAAACCGGTGTCCTGAAACCCGGTATGGTTGTTACTTTCGCCCCGGTCGCCTTGACCACTGAAGTAAAATCTGTCGAAATGCACCACGAAGCTCTGCAAGAAGCTGTTCCCGGTGACAACGTCGGTTTCAACGTCAAGAACGTGTCTGTTAAGGAATTGCGTCGAGGATACGTCGCAGGAGACTCTAAAAATAACCCACCTAAAGCCGCCGCCGATTTCACCGCTCAG---ATAAATTTAAATTTTCAAAATCCAAATTCAATAAATTTAATTAAAATAATTATACTACATAATTTATTAATAATCATTATTATTAACATCTTTATAATTATAATATTAATAATTAAATTTAATATAAAAAATAAATTTAATAATAAAAATTTAAACGAAAATCAATTACTAGAAATATTATGAACAATTATTCCAATAATAATAATTATATTTATTATAATAATTTCAATAAATATTATATTCAATAATAATGAAATAAAAAAAAACTTCATTAATGTTAAAATTTTTAGAAATCAATGATTTTGAAATTATGAATATCCAATATTTAAAAAAACATTTAATTCATATTTAATAATTAATAAAATATTTAATTTTTATATAATTGAAACAGATAACAATCTTATTATCCCTTTTAATTATCAAATCATAATATCAATAACCTCAATAGATGTAATTCATTCATGAACAATCCCATCAATAAACATTAAAATAGACTCTATTCCACCTCGACGATATATTATTTTTACAGATTTTATAATCACATGAAATAATATTTCATCAATAGGATCAATAATAACAATTATATTTATTATAATATTCATATTAATAATAATAGAAATAATTTTATTTAAACGAAAAATCATATTTATTATTAAATCAAATAACAATGAATGAAAATTAAATTTACCTATAATTAATCATACAAATTTAGAAAATAATTATTTATTTAATCTGGGCGGCGGAATTCAGGATGGCGGTCGTTTGATATTTCCGTCGCCGTGTCGGACGTCGCGACCTGCGGAGGAAGCGCGATCGAGCTCGTTGCGTGCGGCGCGGCGAAGACGCGACTCTCTGGCCGACGGCGGACAGTAAGCAACGGTGGTCGGCGTCGGGTGCCGGTCTGCGACGATTTCTTCGGGCCTCTTTCCGACCCGTCTTGAAACACGGACCAAGGAGTCTAACATGCGCGCGAGTCGCGGGGCATCGAGCGCTCGTCATGTGAAAGGCGTAATGAAAGTGAACAGGGAAGATGGCGTTCCGAGTCCACGTACCGTGATCCGCGGCCGGACGTCCGCACTCCCGGGGCGTCTCGATGGCTCGTCGCGGACGCGGACGATCGTCTCTCGGGACGGTGGTCGGTCTGCGTCGGACCGA
>Fiorinia hymenanthis isolate D0387D
---------------------------------------------------------------------------------------------------------------------------------------------------------------------------------------------------------------------------------------------------------------------------------------------------------------------------------------------------------------------------------------------------------------------------------------------------------------------------------------------------------------------------------------------------------------------------------------------------------------------------------------------------------------------------------------------------------------------------------------------------------------------------------------------------------------------------------------------------------------------------------------------------------------------------------------------------------------------------------------------------------------------------------------------------------------------------------------------------------------------------------------------------------------------------------------------------------------------------------------------------------------------------------------------------------------------------------------------------------------------------------------------------------ATAAACTTAAATTTTCAAAATCCTAATTCTATAAATTTATTTAAATTAATTATATTACATAATTTTTTAATAATTATTATAATAAACATTTTAATAATTTTAATATTAATAATAAAATTTAGAATAAAAAATAAATTTAATAATAAAAATATATTTGAAAATCAAATTATAGAATTTATATGAACATTAATTCCAATTTTATTAATTTTTATAATTATAATAATTTCTATTAATATTTTATTTAATAATAATGAAATAAAAAAAAATTTTATTAATATTAAAATTATTAGTAATCAATGATTTTGAAATTATGAATACCCAATAATTAAAAAAAATTTTAATTCATATTTAATAATAAATAAAAATTTTAATTTTTTCATAATAGAAACAGATAATAATTTAATTATTCCTTTTAACTATCAAATTATATTATCTATTTCATCAATAGATGTAATTCATTCCTGAGCTATCCCATCATTAAATATCAAAATAGATTCTATCCCTCCACGCCGATATATTATTTTTTCTGATTTTTTAATTTTATGAAACAATATTTCATCTATGAGAGCTATTATAACAATTATATTTACATTTATATTTATATTAACAATAATAGAAATAATTATCTTTAAACGAAAAATCATTTTTAATATTAAATGTAACAATAATGAATGAAAATTTAATGTACCTACAACTAATCATACAAATATAGAAAAAAATTTCTTATTTAATCTGGGCGGCGGAATTCAGGATGGCGGTCGTTTGATATTTCCGTCGCCGTGTCGGACGTCGCGACCTGCGGAGGAATCGCGATCGAGTTCGTTGCGTGCCGAGCGGCGAAGACGCGGCTCTCTGGCTGACGGCGGACAGTAAGCAACGGTGTCCGGCGTCGGGTGCCGGTCTGCGACGATTTCTTCGGGCCTCTTTCCGACCCGTCTTGAAACACGGACCAAGGAGTCTAACATGCGCGCGAGTCGCGGGGTTTCGAGCGCTCGTTACTTTGAAGGCGTAATGAAAGTGAACAGGGAAGATGGCGTTCCGAGTCCACGTACCGTGATCCGCGGCCGGACGTCCGCACTCCCGGGGCGTCTCAATGGCTCGTCGCGGATGCGGACGGTCGTCTCTCGGGGCGGCCGTCGGTCTGCGACGGACCGA
>Fiorinia hymenanthis isolate D0387A
---------------------------------------------------------------------------------------------------------------------------------------------------------------------------------------------------------------------------------------------------------------------------------------------------------------------------------------------------------------------------------------------------------------------------------------------------------------------------------------------------------------------------------------------------------------------------------------------------------------------------------------------------------------------GCCGACTGCGCCGTGCTTATTGTCGCTGCCGGTACCGGTGAATTCGAGGCCGGTATCTCGAAGAACGGACAGACTCGTGAACACGCCCTGTTGGCCTTTACCTTGGGTGTGAAACAACTGATTGTCGGAGTGAACAAGATGGACTCTACCGAACCTCCCTACAGCGAAGCTCGTTTCGAAGAAATCAAGAAAGAAGTGAGCAACTACATCAAGAAGATCGGTTACAATCCGGCCGCTGTCGCTTTCGTACCCATCTCCGGATGGAACGGAGACAACATGTTGGAACCATCGGACAAGATGCCCTGGTTCAAGGGATGGAACATCGAACGTAAGGAAGGCAAAGCCGACGGTAAATGCCTGATCGAAGCTCTGGACGCCATCTTACCACCCAGCCGACCCACCGACAAAGCCCTGCGTTTACCACTCCAGGACGTGTACAAAATCGGTGGTATCGGTACGGTGCCCGTTGGTCGTGTGGAAACCGGTGTCCTGAAACCCGGTATGGTCGTCACATTCGCGCCAGTCGCCTTGACCACCGAAGTTAAATCCGTCGAAATGCACCACGAAGCTCTGCAAGAAGCCGTACCCGGAGACAACGTCGGTTTCAACGTTAAGAACGTATCGGTTAAGGAATTGCGTCGAGGATACGTCGCCGGAGACTCGAAAAACAACCCACCCAAAGCCGCTGCTGATTTCACCGCTCAG---ATAAACTTAAATTTTCAAAATCCTAATTCTATAAATTTATTTAAATTAATTATATTACATAATTTTTTAATAATTATTATAATAAACATTTTAATAATTTTAATATTAATAATAAAATTTAGAATAAAAAATAAATTTAATAATAAAAATATATTTGAAAATCAAATTATAGAATTTATATGAACATTAATTCCAATTTTATTAATTTTTATAATTATAATAATTTCTATTAATATTTTATTTAATAATAATGAAATAAAAAAAAATTTTATTAATATTAAAATTATTAGTAATCAATGATTTTGAAATTATGAATACCCAATAATTAAAAAAAATTTTAATTCATATTTAATAATAAATAAAAATTTTAATTTTTTCATAATAGAAACAGATAATAATTTAATTATTCCTTTTAACTATCAAATTATATTATCTATTTCATCAATAGATGTAATTCATTCCTGAGCTATCCCATCATTAAATATCAAAATAGATTCTATCCCTCCACGACGATATATTATTTTTTCTGATTTTTTAATTTTATGAAACAATATTTCATCTATAAGAGCTATTATAACAATTATATTTACATTTATATTTATATTAACAATAATAGAAATAATTATCTTTAAACGAAAAATCATTTTTAATATTAAATGTAACAATAATGAATGAAAATTTAATGTACCTACAACTAATCATACAAATATAGAAAAAAATTTCTTATTTAATCTGGGCGGCGGAATTCAGGATGGCGGTCGTTTGATATTTCCGTCGCCGTGTCGGACGTCGCGACCTGCGGAGGAATCGCGATCGAGTTCGTTGCGTGCCGAGCGGCGAAGACGCGGCTCTCTGGCTGACGGCGGACAGTAAGCAACGGTGTCCGGCGTCGGGTGCCGGTCTGCGACGATTTCTTCGGGCCTCTTTCCGACCCGTCTTGAAACACGGACCAAGGAGTCTAACATGCGCGCGAGTCGCGGGGTTTCGAGCGCTCGTTACTTTGAAGGCGTAATGAAAGTGAACAGGGAAGATGGCGTTCCGAGTCCACGTACCGTGATCCGCGGCCGGACGTCCGCACTCCCGGGGCGTCTCAATGGCTCGTCGCGGATGCGGACGGTCGTCTCTCGGGGCGGCCGTCGGTCTGCGACGGACCGA
>Fiorinia hymenanthis isolate D2464G
-------------------------------------------------------------------------------------------------------------------------------------------------------------------------------------------------------------------------------------------------------------------------------------------------------------------------------------------------------------------------------------------------------------------------------------------------------------------------------------------------------------------------------------------------------------------------------------------------------------------------------------------------------------------------------------------------------------AATTCGA?GCCGGTATCTCGAAGAACGGACAGACTCGTGAACACGCCCTGTTGSCCTTTACCTTGGGTGKDAAACAACTGATTGTCGGAGTGAACAAGATGGACTCTACCGAACCTCCCTACAGCGAAGCTCGTTTCGAAGAAATCAAGAAAGAAGTGAGCAACTACATCAAGAAGATCGGTTACAATCCGGCCGCTGTCGCTTTCGTACCCATCTCCGGATGGAACGGAGACAACATGTTGGAACCATCGGACAAGATGCCCTGGTTCAAGGGATGGAACATCGAACGTAAGGAAGGCAAAGCCGACGGTAAATGCCTGATCGAAGCTCTGGACGCCATCTTACCACCCAGCCGACCCACCGACAAAGCCCTGCGTTTACCACTCCAGGACGTGTACAAAATCGGTGGTATCGGTACGGTGCCCGTTGGTCGTGTGGAAACCGGTGTCCTGAAACCCGGTATGGTCGTCACATTCGCGCCAGTCGCCTTGACCACCGAAGTTAAATCCGTCGAAATGCACCACGAAGCTCTGCAAGAAGCCGTACCCGGAGACAACGTCGGTTTCAACGTTAAGAACGTATCGGTTAAGGAATTGCGTCGAGGATACGTCGCCGGAGACTCGAAAAACAACCCACCCAAAGCCGCTGCTGATTTCACCGCTCAGGTT----------------------------------------------------------------------------------------------------------------------------------------------------------------------------------------------------------------------------------------------------------------------------------------------------------------------------------------------------------------------------------------------------------------------------------------------------------------------------------------------------------------------------------------------------------------------------------------------------------------------------------------------------------------------------------------------------------------------------------------------------------ATCTGGGCGGCGGAATTCAGGATGGCGGTCGTTTGATATTTCCGTCGCCGTGTCGGACGTCGCGACCTGCGGAGGAATCGCGATCGAGTTCGTTGCGTGCCGAGCGGCGAAGACGCGGCTCTCTGGCTGACGRCGGACAGTAAGCAACGGTGTCCGGCGTCGGGTGCCGGTCTGCGACGATTTCTTCGGGCCTCTTTCCGACCCGTCTTGAAACACGGACCAAGGAGTCTAACATGCGCGCGAGTCGCGGGGTTTCGAGCGCTCGTTACTTTGAAGGCGTAATGAAAGTGAACAGGGAAGATGGCGTTCCGAGTCCACGTACCGTGATCCGCGGCCGGACGTCCGCACTCCCGGGGCGTCTCAATGGCTCGTCGCGGATGCGGACGGTCGTCTCTCGGGGCGGCCGTCGGTCTGCGACGGACCGA
>Fiorinia vacciniae isolate D0374A
---------------------------------------------------------------------------------------------------------------------------------------------------------------------------------------------------------------------------------------------------------------------------------------------------------------------------------------------------------------------------------------------------------------------------------------------------------------------------------------------------------------------------------------------------------------------------------------------------------------------------------------------------------------------GCCGACTGCGCCGTGCTTATTGTCGCTGCCGGTACCGGTGAATTCGAGGCCGGTATCTCGAAGAACGGACAGACTCGTGAACACGCCCTGTTGGCCTTTACCTTGGGTGTGAAACAACTGATTGTCGGAGTGAACAAGATGGACTCTACCGAACCTCCCTACAGCGAAGCTCGTTTCGAAGAAATCAAGAAAGAAGTGAGCAACTACATCAAGAAGATCGGTTACAATCCGGCCGCTGTCGCTTTCGTACCCATCTCCGGATGGAACGGAGACAACATGTTGGAACCATCGGACAAGATGCCCTGGTTCAAGGGATGGAACATCGAACGTAAGGAAGGCAAAGCCGACGGTAAATGCCTGATCGAAGCTCTGGACGCCATCTTACCACCCAGCCGACCCACCGACAAAGCCCTGCGTTTACCACTCCAGGACGTGTACAAAATCGGTGGTATCGGTACGGTGCCCGTTGGTCGTGTGGAAACCGGTGTCCTGAAACCCGGTATGGTCGTCACATTCGCGCCAGTCGCCTTGACCACCGAAGTTAAATCCGTCGAAATGCACCACGAAGCTCTGCAAGAAGCCGTACCCGGAGACAACGTCGGTTTCAACGTTAAGAACGTATCGGTTAAGGAATTGCGTCGAGGATACGTCGCCGGAGACTCGAAAAACAACCCACCCAAAGCCGCTGCTGATTTCACCGCTCAGGTT----------------------------------------------------------------------------------------------------------------------------------------------------------------------------------------------------------------------------------------------------------------------------------------------------------------------------------------------------------------------------------------------------------------------------------------------------------------------------------------------------------------------------------------------------------------------------------------------------------------------------------------------------------------------------------------------------------------------------------------------------------ATCTGGGCGGCGGAATTCAGGATGGCGGTCGTTTGATATTTCCGTCGCCGTGTCGGACGTCGCGACCTGCGGAGGAATCGCGATCGAGTTCGTTGCGTGCCGAGCGGCGAAGACGCGGCTCTCTGGCTGACG?CGGACAGTAAGCAACGGTGTCCGGCGTCGGGTGCCGGTCTGCGACGATTTCTTCGGGCCTCTTTCCGACCCGTCTTGAAACACGGACCAAGGAGTCTAACATGCGCGCGAGTCGCGGGGTTTCGAGCGCTCGTTACTTTGAAGGCGTAATGAAAGTGAACAGGGAAGATGGCGTTCCGAGTCCACGTACCGTGATCCGCGGCCGGACGTCCGCACTCCCGGGGCGTCTCAATGGCTCGTCGCGGATGCGGACGGTCGTCTCTCGGGGCGGCCGTCGGTCTGCGACGGACCGA
>Fiorinia pinicola isolate S4-318
-------------------------------------------------------------------------------------------------------------------------------------------------------------------------------------------------------------------------------------------------------------------------------------------------------------------------------------------------------------------------------------------------------------------------------------------------------------------------------------------------------------------------------------------------------------------------------------------------------------------------------------------------------------------------------------------------------------------------------------------------------------------------------------------------------------------------------------------------------------------------------------------------------------------------------------------------------------------------------------------------------------------------------------------------------------------------------------------------------------------------------------------------------------------------------------------------------------------------------------------------------------------------------------------------------------------------------------------------------------------------------------------------------------------------------------------------------------------------------------------------------------------------------------------------------------------------------------------------------------------------------------------------------------------------------------------------------------------------------------------------------------------------------------------------------------------------------------------------------------------------------------------------------------------------------------------------------------------------------------------------------------------------------------------------------------------------------------------------------------------------------------------------------------------ATCTGGGCGGCGGAATTCAGGATGGTGGCCGTTTGATATTTCCGTTGCTGTGTCGGACGTCGCGACCTGCGGAGGATTCGCGATCGAGTTCGTTGCGTGTCGTGCGGCGAAGACGCGGCTCTCTGGCTGACGGCGGACAGTAAGCAACGGTGTCCGGCGTCGGGTGCCGGTCTGCGACGATTTCTTCGGGCCTCTTTCCGACCCGTCTTGAAACACGGACCAAGGAGTCTAACATGCGCGCGAGTCGCGGGGTTTCGAGCGCTCGTTACTTTGAAGGCGTAATGAAAGTGAACAGGGAAGATGGCGTTCCGAGTCCACGTACCGTGATCCGCGGCCGGACGTCCGCACTCCCGGGGCGTCTCAATGGCTCGTCGCGGACGCGGACGGTCGTCTCTCGGGGCGGTCGTCGGTCTGCGTCGGACCGA
>Fiorinia pinicola isolate D2494C
---------------------------------------------------------------------------------------------------------------------------------------------------------------------------------------------------------------------------------------------------------------------------------------------------------------------------------------------------------------------------------------------------------------------------------------------------------------------------------------------------------------------------------------------------------------------------------------------------------------------------------------------------------------------------------------------------------------------------------------------------------------------------------------------------------------------------------------------------------------------------------------------------------------------------------------------------------------------------------------------------------------------------------------------------------------------------------------------------------------------------------------------------------------------------------------------------------------------------------------------------------------------------------------------------------------------------------------------------------------------------------------------------------ATAAATTTAAATTTTCAAAATCCAAACTCAATAAATATATTTAAATTAATTATATTACATAATCTATTAATAATTATTATATTAAATATTTTCGTAATAATAATTTTAATAATAAAATTCAACCTAAAAAATAAATTTAATAATAAAAATATATTTGAAAATCAAGTAATAGAATTCATATGAACTATTGTACCAATTATTATTATCTTATTAATTATATTAATATCTATTAATATATTATTTAACAATAATGAAATAAAAAAAAATTTTATTAATATTAAAATTTTTAGAAATCAATGATTTTGAAATTATGAATATCCTTTATTTAATAAAAATTTCAATTCATATTTAATAATAAATAAAAATTTTAATTTTTTTATAATTGAAACTGATAATAACCTTATTATTCCTTATAATTACCAAATAATAATATCAATTTCATCAATAGATGTAATTCATTCATGAACTATTCCATCAATAAATATTAAAATAGATTCTATCCCACCACGTCGATACATTATTTTCTGTGATTTTTTAATAATATGAAATACTATATCATCATTAGGTTCTATTATAACAATCATATTTACATTTATATTTATATTATTAATAATAGAAATAATAATATTTAAACGAAAAATTATTTTTATTATCAAAACAAATAATAATGAATGAAAATCAAATATTCCAAATATAAATCATAATAATAAAGAAAAAAACTTTTTATTTAATCTGGGCGGCGGAATTCAGGATGGCGGTCGTTTGATATTTCCGTCGCCGTGTCGGACGTCGCGACCTGCGGAGGAATCGCGATCGAGTTCGTTGCGTGCCGAGCGGCGAAGACGCGGCTCTCTGGCTGACGGCGGACAGTAAGCAACGGTGTCCGGCGTCGGGTGCCGGTCTGCGACGATTTCTTCGGGCCTCTTTCCGACCCGTCTTGAAACACGGACCAAGGAGTCTAACATGCGCGCGAGTCGCGGGGTTTCGAGCGCTCGTTACTTTGAAGGCGTAATGAAAGTGAACAGGGAAGATGGCGTTCCGAGTCCACGTACCGTGATCCGCGGCCGGACGTCCGCACTCCCGGGGCGTCTCAATGGCTCGTCGCGGATGCGGACGGTCGTCTCTCGGGGCGGCCGTCGGTCTGCGACGGACCGA
>Fiorinia pinicola isolate 3174.3
---TATATAATATTAGGATTATGATCTGGTATAATAGGAATAGCAATAAGAATAATAATTCGAACTGAATTAATTAATATTAATAATAATTTTAATAACAACAATATTTATTATTCAAATATTACATTACATGCATTAATTATAATTTTTTTTATAACAATACCAATTATTATTGGAAGAACAAGAAATTGATTTATTCCATTAATAATTAATTCTATAGATTTAATTTTTCCACGAATAAATAACTTTAGATTCTGACTTTTAATTCCATCACTTAAATTAATAATTATAAATATATTAATTATTAATAATATTAATTCAGGATGAACTTTATACCCACCATTAATTTTACAAAATAATATATCTATTAATTTTATTATTTTATCTTTACATATAAATGGAATATCATCAATTATAAGATCAATAAATTTTATTATAACAATAATTTTTATAAAAAATAAATTCATTAATATATATAATATTAATTTATTCTGTTGATCAATTATTATTACATCAATTCTATTAATTTTATCTGTTCCTGTACTAGCAAGAGGTATTACAATAATTTTAATAGATATAAATTTTAAAACAACTTTCTTTAATCCAGAAGGAAA-----------------------------------------------------------------------------------------------------------------------------------------------------------------------------------------------------------------------------------------------------------------------------------------------------------------------------------------------------------------------------------------------------------------------------------------------------------------------------------------------------------------------------------------------------------------------------------------------------------------------------------------------------------------------------------------------------------------------------------------------------------------------------------------------------------------------------------------------------------------------------------------------------------------------------------------------------------------------------------------------------------------------------------------------------------------------------------------------------------------------------------------------------------------------------------------------------------------------------------------------------------------------------------------------------------------------------------------------------------------------------------------------------------------------------------------------------------------------------------------------------------------------------------------------------------GTTTGATATTTCCGTCGCCGTGTCGGACGTCGCGACCTGCGGAGGAATCGCGATCGAGTTCGTTGCGTGCCGAGCGGCGAAGACGCGGCTCTCTGGCTGACGGCGGACAGTAAGCAACGGTGTCCGGCGTCGGGTGCYGGTCTGCGACGATTTCTTCGGGCCTCTTTCCGACCCGTCTTGAAACACGGACCAAGGAGTCTAACATGCGCGCGAGTCGCGGGGTTTCGAGCGCTCGTTACTTTGAAGGCGTAATGAAAGTGAACAGGGAAGATGGCGTTCCGAGTCCACGTACCGTGATCCGCGGCCGGACGTCCGCACTCCCGGGGCGTCTCAATGGCTCGTCGCGGATGCGGACGGTYGTCTCTCGGGGCGGCCGTCGGTCTGCGACGGACCGA
>Fiorinia pinicola isolate 3174.2
---TATATAATATTAGGATTATGATCTGGTATAATAGGAATAGCAATAAGAATAATAATTCGAACTGAATTAATTAATATTAATAATAATTTTAATAACAACAATATTTATTATTCAAATATTACATTACATGCATTAATTATAATTTTTTTTATAACAATACCAATTATTATTGGAAGAACAAGAAATTGATTTATTCCATTAATAATTAATTCTATAGATTTAATTTTTCCACGAATAAATAACTTTAGATTCTGACTTTTAATTCCATCACTTAAATTAATAATTATAAATATATTAATTATTAATAATATTAATTCAGGATGAACTTTATACCCACCATTAATTTTACAAAATAATATATCTATTAATTTTATTATTTTATCTTTACATATAAATGGAATATCATCAATTATAAGATCAATAAATTTTATTATAACAATAATTTTTATAAAAAATAAATTCATTAATATATATAATATTAATTTATTCTGTTGATCAATTATTATTACATCAATTCTATTAATTTTATCTGTTCCTGTACTAGCAAGAGGTATTACAATAATTTTAATAGATATAAATTTTAAAACAACTTTCTTTAATCCAGAAGGAAAT---------------------------------------------------------------------------------------------------------------------------------------------------------------------------------------------------------------------------------------------------------------------------------------------------------------------------------------------------------------------------------------------------------------------------------------------------------------------------------------------------------------------------------------------------------------------------------------------------------------------------------------------------------------------------------------------------------------------------------------------------------------------------------------------------------------------------------------------------------------------------------------------------------------------------------------------------------------------------------------------------------------------------------------------------------------------------------------------------------------------------------------------------------------------------------------------------------------------------------------------------------------------------------------------------------------------------------------------------------------------------------------------------------------------------------------------------------------------------------------------------------------------------------------------------------------------------------------------------------------------------------------------------------------------------------------------------------------------------------------------------------------------------------------------------------------------------------------------------------------------------------------------------------------------------------------------------------------------
>Fiorinia pinicola isolate 3174.5
----ATATAATATTAGGATTATGATCTGGTATAATAGGAATAGCAATAAGAATAATAATTCGAACTGAATTAATTAATATTAATAATAATTTTAATAACAACAATATTTATTATTCAAATATTACATTACATGCATTAATTATAATTTTTTTTATAACAATACCAATTATTATTGGAAGAACAAGAAATTGATTTATTCCATTAATAATTAATTCTATAGATTTAATTTTTCCACGAATAAATAACTTTAGATTCTGACTTTTAATTCCATCACTTAAATTAATAATTATAAATATATTAATTATTAATAATATTAATTCAGGATGAACTTTATACCCACCATTAATTTTACAAAATAATATATCTATTAATTTTATTATTTTATCTTTACATATAAATGGAATATCATCAATTATAAGATCAATAAATTTTATTATAACAATAATTTTTATAAAAAATAAATTCATTAATATATATAATATTAATTTATTCTGTTGATCAATTATTATTACATCAATTCTATTAATTTTATCTGTTCCTGTACTAGCAAGAGGTATTACAATAATTTTAATAGATATAAATTTTAAAACAACTTTCTTTAATCCAGAAGGAAATGGAAATCCTATTATATTTCAACATATTT------------------------------------------------------------------------------------------------------------------------------------------------------------------------------------------------------------------------------------------------------------------------------------------------------------------------------------------------------------------------------------------------------------------------------------------------------------------------------------------------------------------------------------------------------------------------------------------------------------------------------------------------------------------------------------------------------------------------------------------------------------------------------------------------------------------------------------------------------------------------------------------------------------------------------------------------------------------------------------------------------------------------------------------------------------------------------------------------------------------------------------------------------------------------------------------------------------------------------------------------------------------------------------------------------------------------------------------------------------------------------------------------------------------------------------------------------------------------------------------------------------------------------GTTTGATATTTCCGTCGCCGTGTCGGACGTCGCGACCTGCGGAGGAATCGCGATCGAGTTCGTTGCGTGCCGAGCGGCGAAGACGCGGCTCTCTGGCTGACGGCGGACAGTAAGCAACGGTGTCCGGCGTCGGGTGCYGGTCTGCGACGATTTCTTCGGGCCTCTTTCCGACCCGTCTTGAAACACGGACCAAGGAGTCTAACATGCGCGCGAGTCGCGGGGTTTCGAGCGCTCGTTACTTTGAAGGCGTAATGAAAGTGAACAGGGAAGATGGCGTTCCGAGTCCACGTACCGTGATCCGCGGCCGGACGTCCGCACTCCCGGGGCGTCTCAATGGCTCGTCGCGGATGCGGACGGTYGTCTCTCGGGGCGGCCGTCGGTCTGCGACGGACCGA
>Fiorinia ficicola isolate D0391A
---------------------------------------------------------------------------------------------------------------------------------------------------------------------------------------------------------------------------------------------------------------------------------------------------------------------------------------------------------------------------------------------------------------------------------------------------------------------------------------------------------------------------------------------------------------------------------------------------------------------------------------------------------------------GCTGACTGCGCTGTGCTTATTGTCGCTGCTGGTACCGGTGAATTCGAAGCCGGTATCTCGAAGAACGGACAGACTCGCGAGCACGCCCTGTTAGCCTTTACCTTGGGTGTGAAACAGCTGATCGTCGGTGTGAACAAGATGGACTCTACCGAACCTCCTTACAGCGAAGCTCGTTTCGAAGAAATTAAGAAAGAAGTGAGCAACTACATCAAGAAGATCGGTTACAATCCGGCCGCTGTCGCCTTCGTACCCATCTCTGGTTGGAACGGAGACAACATGTTGGAACCATCGGACAAGATGCCCTGGTTCAAGGGATGGAACATCGAACGGAAGGAAGGCAAAGCTGATGGTAAATGCCTGATCGAAGCCCTGGACGCCATCTTACCCCCTAGCCGACCCACTGACAAAGCTCTGCGTTTACCACTCCAGGACGTGTACAAAATCGGTGGTATCGGTACGGTGCCCGTAGGTCGTGTTGAAACTGGTGTCCTGAAACCSGGTATGGTCGTCACATTCGCGCCGGTCGCCTTGACCACCGAAGTTAAATCCGTCGAAATGCACCACGAAGCTCTGCAAGAAGCTGTACCCGGAGACAACGTCGGTTTCAACGTTAAGAACGTATCGGTTAAGGAATTGCGTCGAGGATACGTTGCCGGAGACTCGAAAAATAACCCACCCAAAGCTGCTGCTGATTTCACCGCGCAG-------------------------------------------------------------------------------------------------------------------------------------------------------------------------------------------------------------------------------------------------------------------------------------------------------------------------------------------------------------------------------------------------------------------------------------------------------------------------------------------------------------------------------------------------------------------------------------------------------------------------------------------------------------------------------------------------------------------------------------------------------------ATCTGGGCGGCGGAATTCAGGATGACGGTCGTTTGATGTTTCCGTCGCCGTAT-GGACGTCGCGACCTGCGGAGGAACCGCAATCGAGTTCATTGCATGCCGAGCGGTGAAGATGCGGCTCTCTGGCTGACGGTGGACAGTAAGCAACGGTGTCCGGTGTGGGACGCCGGTCTGCGACGATTTCTTCGGGCCTCTTTCCGACCCGTCTTGAAACACGGACCAAGGAGTCTAACATGCGCGCGAGTCGCGGGGTTTCGAGCGCTCGTTACATTGAAGGCGTAATGAAAGTGAACAGGGAAGATGGCGTTCCGAGTCCACGTACCGTGATCCGCGGCCGGACGTCCGCACTCCCGGGGCGTCTCAATGGCTCGTCGCGGATGCGGATGGTCGTCTCTCGGGGCGGCCATCGGTCTGCGATGGACTGA
>Fiorinia ficicola isolate D0391D
---------------------------------------------------------------------------------------------------------------------------------------------------------------------------------------------------------------------------------------------------------------------------------------------------------------------------------------------------------------------------------------------------------------------------------------------------------------------------------------------------------------------------------------------------------------------------------------------------------------------------------------------------------------------GCTGACTGCGCTGTGCTTATTGTCGCTGCTGGTACCGGTGAATTCGAAGCCGGTATCTCGAAGAACGGACAGACTCGCGAGCACGCCCTGTTAGCCTTTACCTTGGGTGTGAAACAGCTGATCGTCGGTGTGAACAAGATGGACTCTACCGAACCTCCTTACAGCGAAGCTCGTTTCGAAGAAATTAAGAAAGAAGTGAGCAACTACATCAAGAAGATCGGTTACAATCCGGCCGCTGTCGCCTTCGTACCCATCTCTGGTTGGAACGGAGACAACATGTTGGAACCATCGGACAAGATGCCCTGGTTCAAGGGATGGAACATCGAACGGAAGGAAGGCAAAGCTGATGGTAAATGCCTGATCGAAGCCCTGGACGCCATCTTACCCCCTAGCCGACCCACTGACAAAGCTCTGCGTTTACCACTCCAGGACGTGTACAAAATCGGTGGTATCGGTACGGTGCCCGTAGGTCGTGTTGAAACTGGTGTCCTGAAACCCGGTATGGTCGTCACATTCGCGCCGGTCGCCTTGACCACCGAAGTTAAATCCGTCGAAATGCACCACGAAGCTCTGCAAGAAGCTGTACCCGGAGACAACGTCGGTTTCAACGTTAAGAACGTATCGGTTAAGGAATTGCGTCGAGGATACGTTGCCGGAGACTCGAAAAATAACCCACCCAAAGCTGCTGCTGATTTCACCGCTCAG-------------------------------------------------------------------------------------------------------------------------------------------------------------------------------------------------------------------------------------------------------------------------------------------------------------------------------------------------------------------------------------------------------------------------------------------------------------------------------------------------------------------------------------------------------------------------------------------------------------------------------------------------------------------------------------------------------------------------------------------------------------ATCTGGGCGGCGGAATTCAGGATGACGGTCGTTTGATGTTTCCGTCGCCGTAT-GGACGTCGCGACCTGCGGAGGAACCGCAATCGAGTTCATTGCATGCCGAGCGGTGAAGATGCGGCTCTCTGGCTGACGGTGGACAGTAAGCAACGGTGTCCGGTGTGGGACGCCGGTCTGCGACGATTTCTTCGGGCCTCTTTCCGACCCGTCTTGAAACACGGACCAAGGAGTCTAACATGCGCGCGAGTCGCGGGGTTTCGAGCGCTCGTTACATTGAAGGCGTAATGAAAGTGAACAGGGAAGATGGCGTTCCGAGTCCACGTACCGTGATCCGCGGCCGGACGTCCGCACTCCCGGGGCGTCTCAATGGCTCGTCGCGGATGCGGATGGTCGTCTCTCGGGGCGGCCATCGGTCTGCGATGGACCGA
>Fiorinia ficicola isolate D0391B
-------------------------------------------------------------------------------------------------------------------------------------------------------------------------------------------------------------------------------------------------------------------------------------------------------------------------------------------------------------------------------------------------------------------------------------------------------------------------------------------------------------------------------------------------------------------------------------------------------------------------------------------------------------------------------------------------------------------------------------------------------------------------------------------------------------------------------------------------------------------------------------------------------------------------------------------------------------------------------------------------------------------------------------------------------------------------------------------------------------------------------------------------------------------------------------------------------------------------------------------------------------------------------------------------------------------------------------------------------------------------------------------------------------------------------------------------------------------------------------------------------------------------------------------------------------------------------------------------------------------------------------------------------------------------------------------------------------------------------------------------------------------------------------------------------------------------------------------------------------------------------------------------------------------------------------------------------------------------------------------------------------------------------------------------------------------------------------------------------------------------------------------------------------------ATCTGGGCGGCGGAATTCAGGATGACGGTCGTTTGATGTTTCCGTCGCCGTAT-GGACGTCGCGACCTGCGGAGGAACCGCAATCGAGTTCATTGCATGCCGAGCGGTGAAGATGCGGCTCTCTGGCTGACGGTGGACAGTAAGCAACGGTGTCCGGCGTGGGACGCCGGTCTGCGACGATTTCTTCGGGCCTCTTTCCGACCCGTCTTGAAACACGGACCAAGGAGTCTAACATGCGCGCGAGTCGCGGGGTTTCGAGCGCTCGTTACATTGAAGGCGTAATGAAAGTGAACAGGGAAGATGGCGTTCCGAGTCCACGTACCGTGATCCGCGGCCGGACGTCCGCACTCCCGGGGCGTCTCAATGGCTCGTCGCGGATGCGGATGGTCGTCTCTCGGGGCGGCCATCGGTCTGCGATGGACCGA
>Fiorinia theae isolate D0250C
---------------------------------------------------------------------------------------------------------------------------------------------------------------------------------------------------------------------------------------------------------------------------------------------------------------------------------------------------------------------------------------------------------------------------------------------------------------------------------------------------------------------------------------------------------------------------------------------------------------------------------------------------------------------GCTGACTGCGCTGTACTCATTGTCGCCGCTGGTACCGGTGAATTCGAAGCCGGTATCTCGAAGAACGGACAGACTCGTGAACACGCCCTGTTGGCCTTTACTTTGGGTGTGAAACAACTGATCGTCGGTGTCAACAAGATGGACTCAACCGAACCTCCCTACAGCGAAGCTCGTTTCGAAGAAATCAAGAAGGAAGTCAGCAACTACATTAAGAAGATCGGTTACAATCCCGCCGCTGTAGCCTTCGTACCAATCTCTGGTTGGAACGGAGACAACATGTTGGAACCATCGGACAAGATGCCCTGGTTCAAGGGATGGAACATCGAACGTAAAGAAGGCAAAGCTGACGGAAAATGCCTGATCGAAGCTCTGGACGCCATCTTACCACCTAGCCGACCCACCGACAAAGCTCTGCGTTTACCACTCCAGGACGTGTACAAAATCGGTGGTATCGGTACGGTGCCCGTAGGTCGTGTCGAAACCGGTGTCCTGAAACCCGGTATGGTCGTCACATTCGCGCCGGTTGCCTTGACCACTGAAGTGAAATCCGTAGAAATGCACCACGAAGCTCTGCAAGAAGCCGTACCCGGAGACAACGTCGGTTTCAACGTTAAGAACGTATCGGTTAAGGAATTGCGTCGAGGATACGTCGCTGGAGACTCGAAAAATAACCCACCGAAAGCTGCTGCTGATTTCACCGCTCAGGTTATAAATTTAAATTTCCAAAATCCAAATTCAATCAATATATTTAAATTAATTATACTCCATAACTTATTAATAATTATTATATTAAATATTTTTATCATTTTAATATTAATAATAAAATTTAATTTAAAAAACAAATTTAATAATAAAATTATATTTGAAAATCAAATTATAGAAATAATTTGAACTATTATTCCAATTATATTAATTATAATAATTATAATAATATCAATTAATATATTATTTTTTAATAATGAAATAAAAAAAAACTTTATTAATATCAAAATTTTTAGTAACCAATGATTTTGAAATTATGAATACCCTATAATAAATAAAAATTTTAATGCATATTTAATAATAAATAAAAATTTTAATTTTTACATAATTGAAACTGATAATAATTTAATTATTCCATTTAATTATCAAATTATAATATCCATTTCATCATTAGATGTTATTCACTCATGAACTATCCCTTCAATAAATATAAAAATAGACTCTATTCCTCCACGTCGATATATTATTTTTTCTGATTTTTTAATTTTTTGAAATAATATTTCATCAATAGGATCAATTATAACAATTTTATTTATAATTATATTTATTTTATCAATTATAGAAATAATAATATTTAAACGAAAAATTATATTTATTATTAAAACAAATAATAATGAATGAAAATTCAATATTCCTATAATAATTCATACAAATATAGAAAAAAACTTCTTATTTAATCTGGGCGGCGGAATTCAGGATGGCGGTCGTTTGATATTTCCGTCGCCGTGTCGGACGTCGCGACCTGCGGAGGAATCGCGATCGAGTTCGTTGCGTGCCATGCGGCGAAGACGTGACTCTCTGGCTGACGGCGGACAGTAAGCAACGGTGTCCGGCGTCGGGTGCCGGTCTGCGACGATTTCTTCGGGCCTCTTTCCGACCCGTCTTGAAACACGGACCAAGGAGTCTAACATGCGCGCGAGTCGCGGGGTTTCGAGCGCTCGTTACTTTGAAGGCGTAATGAAAGTGAACAGGGAAGATGGCGTTCCGAGTCCACGTACCGTGATCCGCGGCCGGACGTCCGCACTCCCGGGGCGTCTCAATGGCTCGTCGCGGACGCGGACGGTCGTCTCTCGGGGCGATCGTCGGTCTGCGTCGGACCGA
>Fiorinia theae isolate D0250A
---------------------------------------------------------------------------------------------------------------------------------------------------------------------------------------------------------------------------------------------------------------------------------------------------------------------------------------------------------------------------------------------------------------------------------------------------------------------------------------------------------------------------------------------------------------------------------------------------------------------------------------------------------------------GCTGACTGCGCTGTACTCATTGTCGCCGCTGGTACCGGTGAATTCGAAGCCGGTATCTCGAAGAACGGACAGACTCGTGAACACGCCCTGTTGGCCTTTACTTTGGGTGTGAAACAACTGATCGTCGGTGTCAACAAGATGGACTCAACCGAACCTCCCTACAGCGAAGCTCGTTTCGAAGAAATCAAGAAGGAAGTCAGCAACTACATTAAGAAGATCGGTTACAATCCCGCCGCTGTAGCCTTCGTACCAATCTCTGGTTGGAACGGAGACAACATGTTGGAACCATCGGACAAGATGCCCTGGTTCAAGGGATGGAACATCGAACGTAAAGAAGGCAAAGCTGACGGAAAATGCCTGATCGAAGCTCTGGACGCCATCTTACCACCTAGCCGACCCACCGACAAAGCTCTGCGTTTACCACTCCAGGACGTGTACAAAATCGGTGGTATCGGTACGGTGCCCGTAGGTCGTGTCGAAACCGGTGTCCTGAAACCCGGTATGGTCGTCACATTCGCGCCGGTTGCCTTGACCACTGAAGTGAAATCCGTAGAAATGCACCACGAAGCTCTGCAAGAAGCCGTACCCGGAGACAACGTCGGTTTCAACGTTAAGAACGTATCGGTTAAGGAATTGCGTCGAGGATACGTCGCTGGAGACTCGAAAAATAACCCACCGAAAGCTGCTGCTGATTTCACCGCTCAGGTT----------------------------------------------------------------------------------------------------------------------------------------------------------------------------------------------------------------------------------------------------------------------------------------------------------------------------------------------------------------------------------------------------------------------------------------------------------------------------------------------------------------------------------------------------------------------------------------------------------------------------------------------------------------------------------------------------------------------------------------------------------ATCTGGGCGGCGGAATTCAGGATGGCGGTCGTTTGATATTTCCGTCGCCGTGTCGGACGTCGCGACCTGCGGAGGAATCGCGATCGAGTTCGTTGCGTGCCGTGCGGCGAAGACGTGGCTCTCTGGCTGACGGCGGACAGTAAGCAACGGTGTCCGGCGTCGGGTGCCGGTCTGCGACGATTTCTTCGGGCCTCTTTCCGACCCGTCTTGAAACACGGACCAAGGAGTCTAACATGCGCGCGAGTCGCGGGGTTTCGAGCGCTCGTTACTTTGAAGGCGTAATGAAAGTGAACAGGGAAGATGGCGTTCCGAGTCCACGTACCGTGATCCGCGGCCGGACGTCCGCACTCCCGGGGCGTCTCAATGGCTCGTCGCGGACGCGGACGGTCGTCTCTCGGGGCGATCGTCGGTCTGCGTCGGACCGA
>Fiorinia theae isolate D2857B
---------------------------------------------------------------------------------------------------------------------------------------------------------------------------------------------------------------------------------------------------------------------------------------------------------------------------------------------------------------------------------------------------------------------------------------------------------------------------------------------------------------------------------------------------------------------------------------------------------------------------------------------------------------------GCTGACTGCGCTGTACTCATTGTCGCCGCTGGTACCGGTGAATTCGAAGCCGGTATCTCGAAGAACGGACAGACTCGTGAACACGCCCTGTTGGCCTTTACTTTGGGTGTGAAACAACTGATCGTCGGTGTCAACAAGATGGACTCAACCGAACCTCCCTACAGCGAAGCTCGTTTCGAAGAAATCAAGAAGGAAGTCAGCAACTACATTAAGAAGATCGGTTACAATCCCGCCGCTGTAGCCTTCGTACCAATCTCTGGTTGGAACGGAGACAACATGTTGGAACCATCGGACAAGATGCCCTGGTTCAAGGGATGGAACATCGAACGTAAAGAAGGCAAAGCTGACGGAAAATGCCTGATCGAAGCTCTGGACGCCATCTTACCACCTAGCCGACCCACCGACAAAGCTCTGCGTTTACCACTCCAGGACGTGTACAAAATCGGTGGTATCGGTACGGTGCCCGTAGGTCGTGTCGAAACCGGTGTCCTGAAACCCGGTATGGTCGTCACATTCGCGCCGGTTGCCTTGACCACTGAAGTGAAATCCGTAGAAATGCACCACGAAGCTCTGCAAGAAGCCGTACCCGGAGACAACGTCGGTTTCAACGTTAAGAACGTATCGGTTAAGGAATTGCGTCGAGGATACGTCGCTGGAGACTCGAAAAATAACCCACCGAAAGCTGCTGCTGATTTCACCGCTCAGGTTATAAATTTAAATTTCCAAAATCCAAATTCAATCAATATATTTAAATTAATTATACTCCATAACTTATTAATAATTATTATATTAAATATTTTTATCATTTTAATATTAATAATAAAATTTAATTTAAAAAACAAATTTAATAATAAAATTATATTTGAAAATCAAATTATAGAAATAATTTGAACTATTATTCCAATTATATTAATTATAATAATTATAATAATATCAATTAATATATTATTTTTTAATAATGAAATAAAAAAAAACTTTATTAATATCAAAATTTTTAGTAACCAATGATTTTGAAATTATGAATACCCTATAATAAATAAAAATTTTAATGCATATTTAATAATAAATAAAAATTTTAATTTTTACATAATTGAAACTGATAATAATTTAATTATTCCATTTAATTATCAAATTATAATATCCATTTCATCATTAGATGTTATTCACTCATGAACTATCCCTTCAATAAATATAAAAATAGACTCTATTCCTCCACGTCGATATATTATTTTTTCTGATTTTTTAATTTTTTGAAATAATATTTCATCAATAGGATCAATTATAACAATTTTATTTATAATTATATTTATTTTATCAATTATAGAAATAATAATATTTAAACGAAAAATTATATTTATTATTAAAACAAATAATAATGAATGAAAATTCAATATTCCTATAATAATTCATACAAATATAGAAAAAAACTTCTTATTTAATCTGGGCGGCGGAATTCAGGATGGCGGTCGTTTGATATTTCCGTCGCCGTGTCGGACGTCGCGACCTGCGGAGGAATCGCGATCGAGTTCGTTGCGTGCCGTGCGGCGAAGACGTGGCTCTCTGGCTGACGGCGGACAGTAAGCAACGGTGTCCGGCGTCGGGTGCCGGTCTGCGACGATTTCTTCGGGCCTCTTTCCGACCCGTCTTGAAACACGGACCAAGGAGTCTAACATGCGCGCGAGTCGCGGGGTTTCGAGCGCTCGTTACTTTGAAGGCGTAATGAAAGTGAACAGGGAAGATGGCGTTCCGAGTCCACGTACCGTGATCCGCGGCCGGACGTCCGCACTCCCGGGGCGTCTCAATGGCTCGTCGCGGACGCGGACGGTCGTCTCTCGGGGCGATCGTCGGTCTGCGTCGGACCGA
>Fiorinia theae isolate D1960C
---------------------------------------------------------------------------------------------------------------------------------------------------------------------------------------------------------------------------------------------------------------------------------------------------------------------------------------------------------------------------------------------------------------------------------------------------------------------------------------------------------------------------------------------------------------------------------------------------------------------------------------------------------------------------------------------------------------------------------------------------------------------------------------------------------------------------------------------------------------------------------------------------------------------------------------------------------------------------------------------------------------------------------------------------------------------------------------------------------------------------------------------------------------------------------------------------------------------------------------------------------------------------------------------------------------------------------------------------------------------------------------------------------ATAAATTTAAATTTCCAAAATCCAAATTCAATCAATATATTTAAATTAATTATACTCCATAACTTATTAATAATTATTATATTAAATATTTTTATCATTTTAATATTAATAATAAAATTTAATTTAAAAAACAAATTTAATAATAAAATTATATTTGAAAATCAAATTATAGAAATAATTTGAACTATTATTCCAATTATATTAATTATAATAATTATAATAATATCAATTAATATATTATTTTTTAATAATGAAATAAAAAAAAACTTTATTAATATCAAAATTTTTAGTAACCAATGATTTTGAAATTATGAATACCCTATAATAAATAAAAATTTTAATGCATATTTAATAATAAATAAAAATTTTAATTTTTACATAATTGAAACTGATAATAATTTAATTATTCCATTTAATTATCAAATTATAATATCCATTTCATCATTAGATGTTATTCACTCATGAACTATCCCTTCAATAAATATAAAAATAGACTCTATTCCTCCACGTCGATATATTATTTTTTCTGATTTTTTAATTTTTTGAAATAATATTTCATCAATAGGATCAATTATAACAATTTTATTTATAATTATATTTATTTTATCAATTATAGAAATAATAATATTTAAACGAAAAATTATATTTATTATTAAAACAAATAATAATGAATGAAAATTCAATATTCCTATAATAATTCATACAAATATAGAAAAAAACTTCTTATTTAATCTGGGCGGCGGAATTCAGGATGGCGGTCGTTTGATATTTCCGTCGCCGTGTCAGACGTCGCGACCTGCGGAGGAATCGCGATCGAGTTCGTTGCGTGCCATGCGGCGAAGACGTGACTCTCTGACTGACGGCGGACAGTAAGCAACGGTGTCCGGCGTCGGGTGCCGGTCTGCGACGATTTCTTCGGGCCTCTTTCCGACCCGTCTTGAAACACGGACCAAGGAGTCTAACATGCGCGCGAGTCGCGGGGTTTCGAGCGCTCGTTACTTTGAAGGCGTAATGAAAGTGAACAGGGAAGATGGCGTTCCGAGTCCACGTACCGTGATCCGCGGCCGGACGTCCGCACTCCCGGGGCGTCTCAATGGCTCGTCGCGGACGCGGACGGTCGTCTCTCGGGGCGATCGTCGGTCAGCGTCGGACCGA
>Fiorinia theae isolate 287.3
ATATATTTAATTCTAGGAATATGATCAGGAATAATAGGTATATCAATAAGAATAATAATTCGAACAGAATTAATTAATATTAATAATAACTTCAACAATAATAATATTTATTATTCTAATATTACATTACATGCATTAATTATAATTTTTTTTATAACAATACCAATTATTATTGGTAGAACAAGAAATTGATTTATTCCATTAATAATTAACTCTATAGATTTAATTTTTCCCCGAATAAATAATCTAAGATTTTGATTATTATTACCTTCACTAAAATTAATATTTTTAAATATAATAATTATTAATAATATTAATTCAGGATGAACTTTATACCCCCCATTAATTTTACAAAATAATATTTCTATTAATTTTATTATTTTTTCATTACACCTAAATGGAATTTCATCAATTATAAGATCATTAAATTTTATTATTTCAATAATATTTATAAAAATAAAATTTTTAAATTTATATAATATAAATTTATTTTGTTGATCTATCATAATTACTTCAATTTTATTAATCTTATCAATTCCAGTACTAGCCAGAGGAATTACAATAATTTTAACTGACTATAATTTCAAAACAATATTCTTTAATCCAGAAGGTAATGGAAACCCCATTATATTCCAACATATTTTTGCTGACTGCGCTGTACTCATTGTCGCCGCTGGTACCGGTGAATTCGAAGCCGGTATCTCGAAGAACGGACAGACTCGTGAACACGCCCTGTTGGCCTTTACTTTGGGTGTGAAACAACTGATCGTCGGTGTCAACAAGATGGACTCAACCGAACCTCCCTACAGCGAAGCTCGTTTCGAAGAAATCAAGAAGGAAGTCAGCAACTACATTAAGAAGATCGGTTACAATCCCGCCGCTGTAGCCTTCGTACCAATCTCTGGTTGGAACGGAGACAACATGTTGGAACCATCGGACAAGATGCCCTGGTTCAAGGGATGGAACATCGAACGTAAAGAAGGCAAAGCTGACGGAAAATGCCTGATCGAAGCTCTGGACGCCATCTTACCACCTAGCCGACCCACCGACAAAGCTCTGCGTTTACCACTCCAGGACGTGTACAAAATCGGTGGTATCGGTACGGTGCCCGTAGGTCGTGTCGAAACCGGTGTCCTGAAACCCGGTATGGTCGTCACATTCGCGCCGGTTGCCTTGACCACTGAAGTGAAATCCGTAGAAATGCACCACGAAGCTCTGCAAGAAGCCGTACCCGGAGACAACGTCGGTTTCAACGTTAAGAACGTATCGGTTAAGGAATTGCGTCGAGGATACGTCGCTGGAGACTCGAAAAATAACCCACCGAAAGCTGCTGCTGATTTCACCGCTCAGGTT----------------------------------------------------------------------------------------------------------------------------------------------------------------------------------------------------------------------------------------------------------------------------------------------------------------------------------------------------------------------------------------------------------------------------------------------------------------------------------------------------------------------------------------------------------------------------------------------------------------------------------------------------------------------------------------------------------------------------------------------------------ATCTGGGCGGCGGAATTCAGGATGGCGGTCGTTTGATATTTCCGTCGCCGTGTCGGACGTCGCGACCTGCGGAGGAATCGCGATCGAGTTCGTTGCGTGCCRTGCGGCGAAGACGTGRCTCTCTGGCTGACGGCGGACAGTAAGCAACGGTGTCCGGCGTCGGGTGCCGGTCTGCGACGATTTCTTCGGGCCTCTTTCCGACCCGTCTTGAAACACGGACCAAGGAGTCTAACATGCGCGCGAGTCGCGGGGTTTCGAGCGCTCGTTACTTTGAAGGCGTAATGAAAGTGAACAGGGAAGATGGCGTTCCGAGTCCACGTACCGTGATCCGCGGCCGGACGTCCGCACTCCCGGGGCGTCTCAATGGCTCGTCGCGGACGCGGACGGTCGTCTCTCGGGGCGATCGTCGGTCTGCGTCGGACCGA
>Fiorinia theae isolate 287.4
ATATATTTAATTCTAGGAATATGATCAGGAATAATAGGTATATCAATAAGAATAATAATTCGAACAGAATTAATTAATATTAATAATAACTTCAACAATAATAATATTTATTATTCTAATATTACATTACATGCATTAATTATAATTTTTTTTATAACAATACCAATTATTATTGGTAGAACAAGAAATTGATTTATTCCATTAATAATTAACTCTATAGATTTAATTTTTCCCCGAATAAATAATCTAAGATTTTGATTATTATTACCTTCACTAAAATTAATATTTTTAAATATAATAATTATTAATAATATTAATTCAGGATGAACTTTATACCCCCCATTAATTTTACAAAATAATATTTCTATTAATTTTATTATTTTTTCATTACACCTAAATGGAATTTCATCAATTATAAGATCATTAAATTTTATTATTTCAATAATATTTATAAAAATAAAATTTTTAAATTTATATAATATAAATTTATTTTGTTGATCTATCATAATTACTTCAATTTTATTAATCTTATCAATTCCAGTACTAGCCAGAGGAATTACAATAATTTTAACTGACTATAATTTCAAAACAATATTCTTTAATCCAGAAGGTAATGGAAACCCCATTATATTCCAACATATTTTTGCTGACTGCGCTGTACTCATTGTCGCCGCTGGTACCGGTGAATTCGAAGCCGGTATCTCGAAGAACGGACAGACTCGTGAACACGCCCTGTTGGCCTTTACTTTGGGTGTGAAACAACTGATCGTCGGTGTCAACAAGATGGACTCAACCGAACCTCCCTACAGCGAAGCTCGTTTCGAAGAAATCAAGAAGGAAGTCAGCAACTACATTAAGAAGATCGGTTACAATCCCGCCGCTGTAGCCTTCGTACCAATCTCTGGTTGGAACGGAGACAACATGTTGGAACCATCGGACAAGATGCCCTGGTTCAAGGGATGGAACATCGAACGTAAAGAAGGCAAAGCTGACGGAAAATGCCTGATCGAAGCTCTGGACGCCATCTTACCACCTAGCCGACCCACCGACAAAGCTCTGCGTTTACCACTCCAGGACGTGTACAAAATCGGTGGTATCGGTACGGTGCCCGTAGGTCGTGTCGAAACCGGTGTCCTGAAACCCGGTATGGTCGTCACATTCGCGCCGGTTGCCTTGACCACTGAAGTGAAATCCGTAGAAATGCACCACGAAGCTCTGCAAGAAGCCGTACCCGGAGACAACGTCGGTTTCAACGTTAAGAACGTATCGGTTAAGGAATTGCGTCGAGGATACGTCGCTGGAGACTCGAAAAATAACCCACCGAAAGCTGCTGCTGATTTCACCGCTCAGGTT----------------------------------------------------------------------------------------------------------------------------------------------------------------------------------------------------------------------------------------------------------------------------------------------------------------------------------------------------------------------------------------------------------------------------------------------------------------------------------------------------------------------------------------------------------------------------------------------------------------------------------------------------------------------------------------------------------------------------------------------------------ATCTGGGCGGCGGAATTCAGGATGGCGGTCGTTTGATATTTCCGTCGCCGTGTCGGACGTCGCGACCTGCGGAGGAATCGCGATCGAGTTCGTTGCGTGCCRTGCGGCGAAGACGTGRCTCTCTGGCTGACGGCGGACAGTAAGCAACGGTGTCCGGCGTCGGGTGCCGGTCTGCGACGATTTCTTCGGGCCTCTTTCCGACCCGTCTTGAAACACGGACCAAGGAGTCTAACATGCGCGCGAGTCGCGGGGTTTCGAGCGCTCGTTACTTTGAAGGCGTAATGAAAGTGAACAGGGAAGATGGCGTTCCGAGTCCACGTACCGTGATCCGCGGCCGGACGTCCGCACTCCCGGGGCGTCTCAATGGCTCGTCGCGGACGCGGACGGTCGTCTCTCGGGGCGATCGTCGGTCTGCGTCGGACCGA
>Fiorinia proboscidaria isolate 4907.2
ATATACCTAATATTAGGTATCTGATCAGGAATAATGGGAACATCAATAAGAATAATAATTCGAACTGAATTAATTAATATTAATAATAATTTTAACAATAATAATATTTATTATTCTAATATTACATTACATGCATTAATTATAATTTTTTTTATAACAATACCAATTATTATTGGAAGGACTAGAAACTGATTTATCCCCTTAATAATTAACTCAATAGACTTAATCTTTCCACGAATAAATAACTTAAGATTTTGATTACTTTTACCATCAATAAAATTAATATTTTTAAATATAATAATTATAAATAATATTAATTCAGGATGAACTCTATATCCCCCATTAATTTTACAAAACAATATATCAATCAATTTTATTATTTTTTCACTACATCTAAATGGAATCTCATCAATTATAAGATCTATAAATTTCATTATTACAATAATATTTATAAAAATAAAATTCATAAATATATATAGAATTAATTTATTTTGTTGATCAATTATAATTACTTCAATTTTATTAATTCTATCAGTACCAGTATTAGCTAGAGGAATTACAATAATCTTAACTGATTATAATTTTAAAACAATATTTTTTAATCCTGAAGGAAATGGGAACCCTATTATATTTCAACACATTTTCGCTGACTGCGCTGTACTCATTGTCGCCGCTGGTACCGGTGAATTCGAAGCCGGTATCTCGAAGAACGGACAGACTCGTGAACACGCCCTGTTAGCCTTTACTTTGGGTGTGAAACAACTGATCGTCGGTGTCAACAAGATGGACTCGACCGAACCTCCCTACAGCGAAGCTCGTTTCGAGGAAATCAAGAAAGAAGTGAGCAACTACATCAAGAAGATCGGTTACAATCCCGCCGCCGTCGCCTTCGTACCAATCTCTGGTTGGAACGGAGACAACATGTTGGAACCGTCGGACAAGATGCCCTGGTTCAAGGGATGGAACATCGAACGTAAAGAAGGCAAAGCTGACGGCAAATGCCTGATCGAAGCTTTGGACGCCATCTTACCACCCAGCCGACCCACCGACAAAGCCTTACGTTTACCACTCCAGGACGTGTACAAAATCGGTGGTATCGGTACGGTGCCCGTAGGTCGTGTCGAAACCGGTGTCCTGAAACCCGGTATGGTCGTCACATTCGCGCCGGTCGCCTTGACCACCGAAGTAAAATCCGTCGAAATGCACCACGAAGCACTGCAAGAAGCCGTACCCGGAGACAACGTCGGTTTCAACGTTAAGAACGTATCGGTTAAGGAATTGCGTCGTGGATACGTCGCCGGAGACTCTAAAAATAACCCACCGAAAGCCGCTGCTGATTTCACCGCTCAGGTT--------------------------------------------------------------------------------------------------------------------------------------------------------------------------------------------------------------------------------------------------------------------------------------------------------------------------------------------------------------------------------------------------------------------------------------------------------------------------------------------------------------------------------------------------------------------------------------------------------------------------------------------------------------------------------------------------------------------------------------------------------------------------------TGGCGGCCGTTTGATGTTTCCGTCGCCGTGTCGGACGTCGCGACCTGCGGAGGAATCGCGATCGAGTTCGTTGCGTGCCGGGCGGCGAAGACGCGGCTCTCTGGCTGACGGCGGACAGTAAGCAACGGTGTCCGGCGTCGGGTGCCGGTCTGCGACGATTTCTTCGGGCCTCTTTCCGACCCGTCTTGAAACACGGACCAAGGAGTCTAACATGCGCGCGAGTCGCGGGGTTTCGAGCGCTCGTTACTTTGAAGGCGTAATGAAAGTGAACAGGGAAGATGGCGTTCCGCGTCCACGTACCGTGATCCGCGGCCGGACGTCCGCACTCCCGGGGCGTCTCAATGGCTCGTCGCGGACGCGGACGATCGTCTTTCGGGGCGGTCGTCGGTCTGCGCCGGACCGA
>Fiorinia proboscidaria isolate 4907.4
ATATACCTAATATTAGGTATCTGATCAGGAATAATGGGAACATCAATAAGAATAATAATTCGAACTGAATTAATTAATATTAATAATAATTTTAACAATAATAATATTTATTATTCTAATATTACATTACATGCATTAATTATAATTTTTTTTATAACAATACCAATTATTATTGGAAGGACTAGAAACTGATTTATCCCCTTAATAATTAACTCAATAGACTTAATCTTTCCACGAATAAATAACTTAAGATTTTGATTACTTTTACCATCAATAAAATTAATATTTTTAAATATAATAATTATAAATAATATTAATTCAGGATGAACTCTATATCCCCCATTAATTTTACAAAACAATATATCAATCAATTTTATTATTTTTTCACTACATCTAAATGGAATCTCATCAATTATAAGATCTATAAATTTCATTATTACAATAATATTTATAAAAATAAAATTCATAAATATATATAGAATTAATTTATTTTGTTGATCAATTATAATTACTTCAATTTTATTAATTCTATCAGTACCAGTATTAGCTAGAGGAATTACAATAATCTTAACTGATTATAATTTTAAAACAATATTTTTTAATCCTGAAGGAAATGGGAACCCTATTATATTTCAACACATTTTCGCTGACTGCGCTGTACTCATTGTCGCCGCTGGTACCGGTGAATTCGAAGCCGGTATCTCGAAGAACGGACAGACTCGTGAACACGCCCTGTTAGCCTTTACTTTGGGTGTGAAACAACTGATCGTCGGTGTCAACAAGATGGACTCGACCGAACCTCCCTACAGCGAAGCTCGTTTCGAGGAAATCAAGAAAGAAGTGAGCAACTACATCAAGAAGATCGGTTACAATCCCGCCGCCGTCGCCTTCGTACCAATCTCTGGTTGGAACGGAGACAACATGTTGGAACCGTCGGACAAGATGCCCTGGTTCAAGGGATGGAACATCGAACGTAAAGAAGGCAAAGCTGACGGCAAATGCCTGATCGAAGCTTTGGACGCCATCTTACCACCCAGCCGACCCACCGACAAAGCCTTACGTTTACCACTCCAGGACGTGTACAAAATCGGTGGTATCGGTACGGTGCCCGTAGGTCGTGTCGAAACCGGTGTCCTGAAACCCGGTATGGTCGTCACATTCGCGCCGGTCGCCTTGACCACCGAAGTAAAATCCGTCGAAATGCACCACGAAGCACTGCAAGAAGCCGTACCCGGAGACAACGTCGGTTTCAACGTTAAGAACGTATCGGTTAAGGAATTGCGTCGTGGATACGTCGCCGGAGACTCTAAAAATAACCCACCGAAAGCCGCTGCTGATTTCACCGCTCAGGTT----------------------------------------------------------------------------------------------------------------------------------------------------------------------------------------------------------------------------------------------------------------------------------------------------------------------------------------------------------------------------------------------------------------------------------------------------------------------------------------------------------------------------------------------------------------------------------------------------------------------------------------------------------------------------------------------------------------------------------------------------------ATCTGGGCGGCGGAATTCAGGATGGCGGCCGTTTGATGTTTCCGTCGCCGTGTCGGACGTCGCGACCTGCGGAGGAATCGCGATCGAGTTCGTTGCGTGCCGGGCGGCGAAGACGCGGCTCTCTGGCTGACGGCGGACAGTAAGCAACGGTGTCCGGCGTCGGGTGCCGGTCTGCGACGATTTCTTCGGGCCTCTTTCCGACCCGTCTTGAAACACGGACCAAGGAGTCTAACATGCGCGCGAGTCGCGGGGTTTCGAGCGCTCGTTACTTTGAAGGCGTAATGAAAGTGAACAGGGAAGATGGCGTTCCGCGTCCACGTACCGTGATCCGCGGCCGGACGTCCGCACTCCCGGGGCGTCTCAATGGCTCGTCGCGGACGCGGACGATCGTCTTTCGGGGCGGTCGTCGGTCTGCGCCGGACCGA
>Fiorinia proboscidaria isolate 4907.6
--ATACCTAATATTAGGTATCTGATCAGGAATAATGGGAACATCAATAAGAATAATAATTCGAACTGAATTAATTAATATTAATAATAATTTTAACAATAATAATATTTATTATTCTAATATTACATTACATGCATTAATTATAATTTTTTTTATAACAATACCAATTATTATTGGAAGGACTAGAAACTGATTTATCCCCTTAATAATTAACTCAATAGACTTAATCTTTCCACGAATAAATAACTTAAGATTTTGATTACTTTTACCATCAATAAAATTAATATTTTTAAATATAATAATTATAAATAATATTAATTCAGGATGAACTCTATATCCCCCATTAATTTTACAAAACAATATATCAATCAATTTTATTATTTTTTCACTACATCTAAATGGAATCTCATCAATTATAAGATCTATAAATTTCATTATTACAATAATATTTATAAAAATAAAATTCATAAATATATATAGAATTAATTTATTTTGTTGATCAATTATAATTACTTCAATTTTATTAATTCTATCAGTACCAGTATTAGCTAGAGGAATTACAATA---------------------------------------------------------------------------------GCTGACTGCGCTGTACTCATTGTCGCCGCTGGTACCGGTGAATTCGAAGCCGGTATCTCGAAGAACGGACAGACTCGTGAACACGCCCTGTTAGCCTTTACTTTGGGTGTGAAACAACTGATCGTCGGTGTCAACAAGATGGACTCGACCGAACCTCCCTACAGCGAAGCTCGTTTCGAGGAAATCAAGAAAGAAGTGAGCAACTACATCAAGAAGATCGGTTACAATCCCGCCGCCGTCGCCTTCGTACCAATCTCTGGTTGGAACGGAGACAACATGTTGGAACCGTCGGACAAGATGCCCTGGTTCAAGGGATGGAACATCGAACGTAAAGAAGGCAAAGCTGACGGCAAATGCCTGATCGAAGCTTTGGACGCCATCTTACCACCCAGCCGACCCACCGACAAAGCCTTACGTTTACCACTCCAGGACGTGTACAAAATCGGTGGTATCGGTACGGTGCCCGTAGGTCGTGTCGAAACCGGTGTCCTGAAACCCGGTATGGTCGTCACATTCGCGCCGGTCGCCTTGACCACCGAAGTAAAATCCGTCGAAATGCACCACGAAGCACTGCAAGAAGCCGTACCCGGAGACAACGTCGGTTTCAACGTTAAGAACGTATCGGTTAAGGAATTGCGTCGTGGATACGTCGCCGGAGACTCTAAAAATAACCCACCGAAAGCCGCTGCTGATTTCACCGCTCAGGTT----------------------------------------------------------------------------------------------------------------------------------------------------------------------------------------------------------------------------------------------------------------------------------------------------------------------------------------------------------------------------------------------------------------------------------------------------------------------------------------------------------------------------------------------------------------------------------------------------------------------------------------------------------------------------------------------------------------------------------------------------------ATCTGGGCGGCGGAATTCAGGATGGCGGCCGTTTGATGTTTCCGTCGCCGTGTCGGACGTCGCGACCTGCGGAGGAATCGCGATCGAGTTCGTTGCGTGCCGGGCGGCGAAGACGCGGCTCTCTGGCTGACGGCGGACAGTAAGCAACGGTGTCCGGCGTCGGGTGCCGGTCTGCGACGATTTCTTCGGGCCTCTTTCCGACCCGTCTTGAAACACGGACCAAGGAGTCTAACATGCGCGCGAGTCGCGGGGTTTCGAGCGCTCGTTACTTTGAAGGCGTAATGAAAGTGAACAGGGAAGATGGCGTTCCGCGTCCACGTACCGTGATCCGCGGCCGGACGTCCGCACTCCCGGGGCGTCTCAATGGCTCGTCGCGGACGCGGACGATCGTCTTTCGGGGCGGTCGTCGGTCTGCGCCGGACCGA
>Fiorinia proboscidaria isolate 5124.2
ATATACCTAATATTAGGTATCTGATCAGGAATAATGGGAACATCAATAAGAATAATAATTCGAACTGAATTAATTAATATTAATAATAATTTTAACAATAATAATATTTATTATTCTAATATTACATTACATGCATTAATTATAATTTTTTTTATAACAATACCAATTATTATTGGAAGGACTAGAAACTGATTTATCCCCTTAATAATTAACTCAATAGACTTAATCTTTCCACGAATAAATAACTTAAGATTTTGATTACTTTTACCATCAATAAAATTAATATTTTTAAATATAATAATTATAAATAATATTAATTCAGGATGAACTCTATATCCCCCATTAATTTTACAAAACAATATATCAATCAATTTTATTATTTTTTCACTACATCTAAATGGAATCTCATCAATTATAAGATCTATAAATTTCATTATTACAATAATATTTATAAAAATAAAATTCATAAATATATATAGAATTAATTTATTTTGTTGATCAATTATAATTACTTCAATTTTATTAATTCTATCAGTACCAGTATTAGCTAGAGGAATTACAATAATCTTAACTGATTATAATTTTAAAACAATATTTTTTAATCCTGAAGGAAATGGGAACCCTATTATATTTCAACACATTTTCGCTGACTGCGCTGTACTCATTGTCGCCGCTGGTACCGGTGAATTCGAAGCCGGTATCTCGAAGAACGGACAGACTCGTGAACACGCCCTGTTAGCCTTTACTTTGGGTGTGAAACAACTGATCGTCGGTGTCAACAAGATGGACTCGACCGAACCTCCCTACAGCGAAGCTCGTTTCGAGGAAATCAAGAAAGAAGTGAGCAACTACATCAAGAAGATCGGTTACAATCCCGCCGCCGTCGCCTTCGTACCAATCTCTGGTTGGAACGGAGACAACATGTTGGAACCGTCGGACAAGATGCCCTGGTTCAAGGGATGGAACATCGAACGTAAAGAAGGCAAAGCTGACGGCAAATGCCTGATCGAAGCTTTGGACGCCATCTTACCACCCAGCCGACCCACCGACAAAGCCTTACGTTTACCACTCCAGGACGTGTACAAAATCGGTGGTATCGGTACGGTGCCCGTAGGTCGTGTCGAAACCGGTGTCCTGAAACCCGGTATGGTCGTCACATTCGCGCCGGTCGCCTTGACCACCGAAGTAAAATCCGTCGAAATGCACCACGAAGCACTGCAAGAAGCCGTACCCGGAGACAACGTCGGTTTCAACGTTAAGAACGTATCGGTTAAGGAATTGCGTCGTGGATACGTCGCCGGAGACTCTAAAAATAACCCACCGAAAGCCGCTGCTGATTTCACCGCTCAGGTT----------------------------------------------------------------------------------------------------------------------------------------------------------------------------------------------------------------------------------------------------------------------------------------------------------------------------------------------------------------------------------------------------------------------------------------------------------------------------------------------------------------------------------------------------------------------------------------------------------------------------------------------------------------------------------------------------------------------------------------------------------ATCTGGGCGGCGGAATTCAGGATGGCGGCCGTTTGATGTTTCCGTCGCCGTGTCGGACGTCGCGACCTGCGGAGGAATCGCGATCGAGTTCGTTGCGTGCCGGGCGGCGAAGACGCGGCTCTCTGGCTGACGGCGGACAGTAAGCAACGGTGTCCGGCGTCGGGTGCCGGTCTGCGACGATTTCTTCGGGCCTCTTTCCGACCCGTCTTGAAACACGGACCAAGGAGTCTAACATGCGCGCGAGTCGCGGGGTTTCGAGCGCTCGTTACTTTGAAGGCGTAATGAAAGTGAACAGGGAAGATGGCGTTCCGCGTCCACGTACCGTGATCCGCGGCCGGACGTCCGCACTCCCGGGGCGTCTCAATGGCTCGTCGCGGACGCGGACGATCGTCTTTCGGGGCGGTCGTCGGTCTGCGCCGGACCGA
>Fiorinia proboscidaria isolate 5124.3
ATATACCTAATATTAGGTATCTGATCAGGAATAATGGGAACATCAATAAGAATAATAATTCGAACTGAATTAATTAATATTAATAATAATTTTAACAATAATAATATTTATTATTCTAATATTACATTACATGCATTAATTATAATTTTTTTTATAACAATACCAATTATTATTGGAAGAACTAGAAACTGATTTATCCCCTTAATAATTAACTCAATAGACTTAATCTTTCCACGAATAAATAACTTAAGATTTTGATTACTTTTACCATCAATAAAATTAATATTTTTAAATATAATAATTATAAATAATATTAATTCAGGATGAACTCTATATCCCCCATTAATTTTACAAAACAATATATCAATCAATTTTATTATTTTTTCACTACATCTAAATGGAATCTCATCAATTATAAGATCTATAAATTTCATTATTACAATAATATTTATAAAAATAAAATTCATAAATATATATAGAATTAATTTATTTTGTTGATCAATTATAATTACTTCAATTTTATTAATTCTATCAGTACCAGTATTAGCTAGAGGAATTACAATAATCTTAACTGATTATAATTTTAAAACAATATTTTTTAA-----------------------------------------------------------------------------------------------------------------------------------------------------------------------------------------------------------------------------------------------------------------------------------------------------------------------------------------------------------------------------------------------------------------------------------------------------------------------------------------------------------------------------------------------------------------------------------------------------------------------------------------------------------------------------------------------------------------------------------------------------------------------------------------------------------------------------------------------------------------------------------------------------------------------------------------------------------------------------------------------------------------------------------------------------------------------------------------------------------------------------------------------------------------------------------------------------------------------------------------------------------------------------------------------------------------------------------------------------------------------------------------------------------------------------------------------------------------------------------------------------------------------------------------ATCTGGGCGGCGGAATTCAGGATGGCGGCCGTTTGATGTTTCCGTCGCCGTGTCGGACGTCGCGACCTGCGGAGGAATCGCGATCGAGTTCGTTGCGTGCCGGGCGGCGAAGACGCGGCTCTCTGGCTGACGGCGGACAGTAAGCAACGGTGTCCGGCGTCGGGTGCCGGTCTGCGACGATTTCTTCGGGCCTCTTTCCGACCCGTCTTGAAACACGGACCAAGGAGTCTAACATGCGCGCGAGTCGCGGGGTTTCGAGCGCTCGTTACTTTGAAGGCGTAATGAAAGTGAACAGGGAAGATGGCGTTCCGCGTCCACGTACCGTGATCCGCGGCCGGACGTCCGCACTCCCGGGGCGTCTCAATGGCTCGTCGCGGACGCGGACGATCGTCTTTCGGGGCGGTCGTCGGTCTGCGCCGGACCGA
>Fiorinia proboscidaria isolate D5254J
--------------------------------------------------------------------------------------------------------------------------------------------------------------------------------------------------------------------------------------------------------------------------------------------------------------------------------------------------------------------------------------------------------------------------------------------------------------------------------------------------------------------------------------------------------------------------------------------------------------------------------------------------------------------------------------------------------------------------------------------------------------------------------------------------------------------------------------------------------------------------------------------------------------------------------------------------------------------------------------------------------------------------------------------------------------------------------------------------------------------------------------------------------------------------------------------------------------------------------------------------------------------------------------------------------------------------------------------------------------------------------------------------------------------------------------------------------------------------------------------------------------------------------------------------------------------------------------------------------------------------------------------------------------------------------------------------------------------------------------------------------------------------------------------------------------------------------------------------------------------------------------------------------------------------------------------------------------------------------------------------------------------------------------------------------------------------------------------------------------------------------------------------------------------------------------------------TTTGATGTTTCCGTCGCCGTGTCGGACGTCGCGACCTGCGGAGGAATCGCGATCGAGTTCGTTGCGTGCCGGGCGGCGAAGACGCGGCTCTCTGGCTGACGGCGGACAGTAAGCAACGGTGTCCGGCGTCGGGTGCCGGTCTGCGACGATTTCTTCGGGCCTCTTTCCGACCCGTCTTGAAACACGGACCAAGGAGTCTAACATGCGCGCGAGTCGCGGGGTTTCGAGCGCTCGTTACTTTGAAGGCGTAATGAAAGTGAACAGGGAAGATGGCGTTCCGCGTCCACGTACCGTGATCCGCGGCCGGACGTCCGCACTCCCGGGGCGTCTCAATGGCTCGTCGCGGACGCGGACGATCGTCTTTCGGGGCGGTCGTCGGTCTGCGCCGGACCGA
>Fiorinia proboscidaria isolate D5254I
--------------------------------------------------------------------------------------------------------------------------------------------------------------------------------------------------------------------------------------------------------------------------------------------------------------------------------------------------------------------------------------------------------------------------------------------------------------------------------------------------------------------------------------------------------------------------------------------------------------------------------------------------------------------------------------------------------------------------------------------------------------------------------------------------------------------------------------------------------------------------------------------------------------------------------------------------------------------------------------------------------------------------------------------------------------------------------------------------------------------------------------------------------------------------------------------------------------------------------------------------------------------------------------------------------------------------------------------------------------------------------------------------------------------------------------------------------------------------------------------------------------------------------------------------------------------------------------------------------------------------------------------------------------------------------------------------------------------------------------------------------------------------------------------------------------------------------------------------------------------------------------------------------------------------------------------------------------------------------------------------------------------------------------------------------------------------------------------------------------------------------------------------------------------------------------------------TTTGATGTTTCCGTCGCCGTGTCGGACGTCGCGACCTGCGGAGGAATCGCGATCGAGTTCGTTGCGTGCCGGGCGGCGAAGACGCGGCTCTCTGGCTGACGGCGGACAGTAAGCAACGGTGTCCGGCGTCGGGTGCCGGTCTGCGACGATTTCTTCGGGCCTCTTTCCGACCCGTCTTGAAACACGGACCAAGGAGTCTAACATGCGCGCGAGTCGCGGGGTTTCGAGCGCTCGTTACTTTGAAGGCGTAATGAAAGTGAACAGGGAAGATGGCGTTCCGCGTCCACGTACCGTGATCCGCGGCCGGACGTCCGCACTCCCGGGGCGTCTCAATGGCTCGTCGCGGACGCGGACGATCGTCTTTCGGGGCGGTCGTCGGTCTGCGCCGGACCGA
>Fiorinia proboscidaria isolate D5254H
--------------------------------------------------------------------------------------------------------------------------------------------------------------------------------------------------------------------------------------------------------------------------------------------------------------------------------------------------------------------------------------------------------------------------------------------------------------------------------------------------------------------------------------------------------------------------------------------------------------------------------------------------------------------------------------------------------------------------------------------------------------------------------------------------------------------------------------------------------------------------------------------------------------------------------------------------------------------------------------------------------------------------------------------------------------------------------------------------------------------------------------------------------------------------------------------------------------------------------------------------------------------------------------------------------------------------------------------------------------------------------------------------------------------------------------------------------------------------------------------------------------------------------------------------------------------------------------------------------------------------------------------------------------------------------------------------------------------------------------------------------------------------------------------------------------------------------------------------------------------------------------------------------------------------------------------------------------------------------------------------------------------------------------------------------------------------------------------------------------------------------------------------------------------------------------------------TTTGATGTTTCCGTCGCCGTGTCGGACGTCGCGACCTGCGGAGGAATCGCGATCGAGTTCGTTGCGTGCCGGGCGGCGAAGACGCGGCTCTCTGGCTGACGGCGGACAGTAAGCAACGGTGTCCGGCGTCGGGTGCCGGTCTGCGACGATTTCTTCGGGCCTCTTTCCGACCCGTCTTGAAACACGGACCAAGGAGTCTAACATGCGCGCGAGTCGCGGGGTTTCGAGCGCTCGTTACTTTGAAGGCGTAATGAAAGTGAACAGGGAAGATGGCGTTCCGCGTCCACGTACCGTGATCCGCGGCCGGACGTCCGCACTCCCGGGGCGTCTCAATGGCTCGTCGCGGACGCGGACGATCGTCTTTCGGGGCGGTCGTCGGTCTGCGCCGGACCGA
>Fiorinia proboscidaria isolate D5254G
--------------------------------------------------------------------------------------------------------------------------------------------------------------------------------------------------------------------------------------------------------------------------------------------------------------------------------------------------------------------------------------------------------------------------------------------------------------------------------------------------------------------------------------------------------------------------------------------------------------------------------------------------------------------------------------------------------------------------------------------------------------------------------------------------------------------------------------------------------------------------------------------------------------------------------------------------------------------------------------------------------------------------------------------------------------------------------------------------------------------------------------------------------------------------------------------------------------------------------------------------------------------------------------------------------------------------------------------------------------------------------------------------------------------------------------------------------------------------------------------------------------------------------------------------------------------------------------------------------------------------------------------------------------------------------------------------------------------------------------------------------------------------------------------------------------------------------------------------------------------------------------------------------------------------------------------------------------------------------------------------------------------------------------------------------------------------------------------------------------------------------------------------------------------------------------------------TTTGATGTTTCCGTCGCCGTGTCGGACGTCGCGACCTGCGGAGGAATCGCGATCGAGTTCGTTGCGTGCCGGGCGGCGAAGACGCGGCTCTCTGGCTGACGGCGGACAGTAAGCAACGGTGTCCGGCGTCGGGTGCCGGTCTGCGACGATTTCTTCGGGCCTCTTTCCGACCCGTCTTGAAACACGGACCAAGGAGTCTAACATGCGCGCGAGTCGCGGGGTTTCGAGCGCTCGTTACTTTGAAGGCGTAATGAAAGTGAACAGGGAAGATGGCGTTCCGCGTCCACGTACCGTGATCCGCGGCCGGACGTCCGCACTCCCGGGGCGTCTCAATGGCTCGTCGCGGACGCGGACGATCGTCTTTCGGGGCGGTCGTCGGTCTGCGCCGGACCGA
>Fiorinia proboscidaria isolate D5254F
--------------------------------------------------------------------------------------------------------------------------------------------------------------------------------------------------------------------------------------------------------------------------------------------------------------------------------------------------------------------------------------------------------------------------------------------------------------------------------------------------------------------------------------------------------------------------------------------------------------------------------------------------------------------------------------------------------------------------------------------------------------------------------------------------------------------------------------------------------------------------------------------------------------------------------------------------------------------------------------------------------------------------------------------------------------------------------------------------------------------------------------------------------------------------------------------------------------------------------------------------------------------------------------------------------------------------------------------------------------------------------------------------------------------------------------------------------------------------------------------------------------------------------------------------------------------------------------------------------------------------------------------------------------------------------------------------------------------------------------------------------------------------------------------------------------------------------------------------------------------------------------------------------------------------------------------------------------------------------------------------------------------------------------------------------------------------------------------------------------------------------------------------------------------------------------------------TTTGATGTTTCCGTCGCCGTGTCGGACGTCGCGACCTGCGGAGGAATCGCGATCGAGTTCGTTGCGTGCCGGGCGGCGAAGACGCGGCTCTCTGGCTGACGGCGGACAGTAAGCAACGGTGTCCGGCGTCGGGTGCCGGTCTGCGACGATTTCTTCGGGCCTCTTTCCGACCCGTCTTGAAACACGGACCAAGGAGTCTAACATGCGCGCGAGTCGCGGGGTTTCGAGCGCTCGTTACTTTGAAGGCGTAATGAAAGTGAACAGGGAAGATGGCGTTCCGCGTCCACGTACCGTGATCCGCGGCCGGACGTCCGCACTCCCGGGGCGTCTCAATGGCTCGTCGCGGACGCGGACGATCGTCTTTCGGGGCGGTCGTCGGTCTGCGCCGGACCGA
>Fiorinia proboscidaria isolate D5254A
--------------------------------------------------------------------------------------------------------------------------------------------------------------------------------------------------------------------------------------------------------------------------------------------------------------------------------------------------------------------------------------------------------------------------------------------------------------------------------------------------------------------------------------------------------------------------------------------------------------------------------------------------------------------------------------------------------------------------------------------------------------------------------------------------------------------------------------------------------------------------------------------------------------------------------------------------------------------------------------------------------------------------------------------------------------------------------------------------------------------------------------------------------------------------------------------------------------------------------------------------------------------------------------------------------------------------------------------------------------------------------------------------------------------------------------------------------------------------------------------------------------------------------------------------------------------------------------------------------------------------------------------------------------------------------------------------------------------------------------------------------------------------------------------------------------------------------------------------------------------------------------------------------------------------------------------------------------------------------------------------------------------------------------------------------------------------------------------------------------------------------------------------------------------------------------------------TTTGATGTTTCCGTCGCCGTGTCGGACGTCGCGACCTGCGGAGGAATCGCGATCGAGTTCGTTGCGTGCCGGGCGGCGAAGACGCGGCTCTCTGGCTGACGGCGGACAGTAAGCAACGGTGTCCGGCGTCGGGTGCCGGTCTGCGACGATTTCTTCGGGCCTCTTTCCGACCCGTCTTGAAACACGGACCAAGGAGTCTAACATGCGCGCGAGTCGCGGGGTTTCGAGCGCTCGTTACTTTGAAGGCGTAATGAAAGTGAACAGGGAAGATGGCGTTCCGCGTCCACGTACCGTGATCCGCGGCCGGACGTCCGCACTCCCGGGGCGTCTCAATGGCTCGTCGCGGACGCGGACGATCGTCTTTCGGGGCGGTCGTCGGTCTGCGCCGGACCGA
>Fiorinia externa isolate D0299A
---------------------------------------------------------------------------------------------------------------------------------------------------------------------------------------------------------------------------------------------------------------------------------------------------------------------------------------------------------------------------------------------------------------------------------------------------------------------------------------------------------------------------------------------------------------------------------------------------------------------------------------------------------------------GCTGACTGCGCTGTACTCATTGTCGCTGCTGGTACCGGTGAATTCGAAGCCGGTATCTCGAAGAACGGACAGACTCGTGAACACGCCCTGTTAGCTTTCACTTTGGGTGTGAAACAACTGATCGTCGGTGTCAACAAGATGGACTCTACTGAACCTCCCTACAGCGAAGCTCGTTTCGAAGAAATCAAGAAAGAAGTGAGCAACTACATCAAGAAGATTGGTTACAATCCTGCCGCTGTCGCCTTCGTCCCAATCTCGGGTTGGAACGGAGACAACATGTTGGAACCATCAGACAAGATGCCCTGGTTCAAGGGATGGAACATCGAACGTAAGGAAGGTAAAGCTGACGGTAAATGCCTGATCGAAGCTTTGGACGCCATCTTACCACCCAGCCGACCCACCGACAAAGCCCTACGTTTACCACTCCAGGACGTGTACAAAATTGGTGGTATCGGTACGGTGCCCGTAGGTCGTGTCGAAACCGGTGTCTTGAAACCTGGTATGGTCGTTACATTCGCGCCGGTCGCCTTGACCACTGAAGTAAAATCCGTCGAAATGCACCACGAAGCTCTGCAAGAAGCCGTACCCGGAGACAACGTCGGTTTCAACGTCAAGAACGTATCGGTTAAGGAATTGCGTCGTGGATACGTCGCCGGAGACTCGAAAAATAACCCACCTAGGGCTGCTGCTGATTTTACCGCTCAGGTT----------------------------------------------------------------------------------------------------------------------------------------------------------------------------------------------------------------------------------------------------------------------------------------------------------------------------------------------------------------------------------------------------------------------------------------------------------------------------------------------------------------------------------------------------------------------------------------------------------------------------------------------------------------------------------------------------------------------------------------------------------ATCTGGGCGGCGGAATTCAGGATGGCGGTCGTTTGATATTTCCGTCGCCGTGTCGGACGTCGCGACCTGCGGAGGAAT?GCGATCGAGTTCGTTGCGTGCCGAGCGGCGAAGACGCGGCTCTCTGGCTGACGGCGGACAGTAAGCAACGGTGTCCGGCGTCGGGTGCCGGTCTGCGACGATTTCTTCGGGCCTCTTTCCGACCCGTCTTGAAACACGGACCAAGGAGTCTAACATGCGCGCGAGTCGCGGGGTTTCGAGCGCTCGTTACTTTGAAGGCGTAATGAAAGTGAACAGGGAAGATGGCGTTCCGAGTCCACGTACCGTGATCCGCGGCCGGACGTCCGCACTCCCGGGGCGTCTCAATAGCTCGTCGCGGATGCGGACGGTCGTCTCTCGGGGCGGCTGTCGGTCTGCGACGGACAGA
>Fiorinia externa isolate 6549.2
ATATATTTAATAATAGGATTATGATCAGGAATAATAGGTATATCAATAAGAATAATAATTCGAACTGAATTAATTAATATTAATAATAATTTCAATAATAATAACATATATTACTCAAATATTACTTTACATGCATTAATTATAATTTTTTTTATAACAATACCAATTATTATTGGAAGAACAAGAAATTGATTTATTCCTTTAATAATTAATTCAATAGATTTAATTTTTCCACGAATAAATAATTTTAGATTTTGATTATTAATTCCTTCAATCAAATTAATAATTATAAATATAATAATTATAAATAATATTAATTCAGGATGAACTTTATATCCTCCACTAATTCTACAAAATAATATATCAATTAATTTTATTATTTTATCATTACATATAAACGGTATATCTTCAATTATAAGATCAATAAATTTTATTATTACAATAATATTCATAAAAATAAAATTTATAAATATATACTATATTAATTTATTTTGTTGATCAATTATAATCACATCTATTTTATTAATTTTATCTGTACCTGTATTAGCAAGTGGTATTACAATAATTTTAACTGATTTTAATTTCAAAACAACTTTTTTTAATCCAGAAGGAAATGGAAATCCTAT-------------------GCTGACTGCGCTGTACTCATTGTCGCTGCTGGTACCGGTGAATTCGAAGCCGGTATCTCGAAGAACGGACAGACTCGTGAACACGCCCTGTTAGCTTTCACTTTGGGTGTGAAACAACTGATCGTCGGTGTCAACAAGATGGACTCTACTGAACCTCCCTACAGCGAACCTCGTTTCGAAGAAATCAAGAAAGAAGTGAGCAACTACATCAAGAAGATTGGTTACAATCCTGCCGCTGTCGCCTTCGTCCCAATCTCGGGTTGGAACGGAGACAACATGTTGGAACCATCAGACAAGATGCCCTGGTTCAAGGGATGGAACATCGAACGTAAGGAAGGTAAAGCTGACGGTAAATGCCTGATCGAAGCTTTGGACGCCATCTTACCACCCAGCCGACCCACCGACAAAGCCCTACGTTTACCACTCCAGGACGTGTACAAAATTGGTGGTATCGGTACGGTGCCCGTAGGTCGTGTCGAAACCGGTGTCTTGAAACCTGGTATGGTCGTTACATTCGCGCCGGTCGCCTTGACCACTGAAGTAAAATCCGTCGAAATGCACCACGAAGCTCTGCAAGAAGCCGTACCCGGAGACAACGTCGGTTTCAACGTCAAGAACGTATCGGTTAAGGAATTGCGTCGTGGATACGTC---------------------------------------------------------------------------------------------------------------------------------------------------------------------------------------------------------------------------------------------------------------------------------------------------------------------------------------------------------------------------------------------------------------------------------------------------------------------------------------------------------------------------------------------------------------------------------------------------------------------------------------------------------------------------------------------------------------------------------------------------------------------------------------------------------------------------------------------GGTYGTTTGATATTTCCGTCGCCGTGTCGGACGTCGCGACCTGCGGAGGAATCGCGATCGAGTTCGTTGCGTGCCGAGCGGCGAAGACGCGGCTCTCTGRCTGACGGCGGACAGTAAGCAACGGTGTYCGGCGTCGGGTGCYGGTCTGCGACGATTTCTTCGGGCCTCTTTCCGACCCGTCTTGAAACACGGACCAAGGAGTCTAACATGCGCGCGAGTCGCGGGGTTTCGAGCGCTCGTTACTTTGAAGGCGTAATGAAAGTGAACAGGGAAGATGGCGTTCCGAGTCCACGTACCGTGATCCGCGGCCGGACGTCCGCACTCCCGGGGCGTCTCAATRGCTCGTCGCGGATGCGGACGGTCGTCTYYCGGGGCGGCTGTCGGTCTGYGACGGACMGA
>Fiorinia externa isolate 6549.5
----ATTTAATAATAGGATTATGATCAGGAATAATAGGTATATCAATAAGAATAATAATTCGAACTGAATTAATTAATATTAATAATAATTTCAATAATAATAACATATATTACTCAAATATTACTTTACATGCATTAATTATAATTTTTTTTATAACAATACCAATTATTATTGGAAGAACAAGAAATTGATTTATTCCTTTAATAATTAATTCAATAGATTTAATTTTTCCACGAATAAATAATTTTAGATTTTGATTATTAATTCCTTCAATCAAATTAATAATTATAAATATAATAATTATAAATAATATTAATTCAGGATGAACTTTATATCCTCCACTAATTCTACAAAATAATATATCAATTAATTTTATTATTTTATCATTACATATAAACGGTATATCTTCAATTATAAGATCAATAAATTTTATTATTACAATAATATTCATAAAAATAAAATTTATAAATATATACTATATTAATTTATTTTGTTGATCAATTATAATCACATCTATTTTATTAATTTTATCTGTACCTGTATTAGCAAGTGGTATTACAATAATTTTAACTGATTTTAATTTCAAAACAACTTTTTTTAATCCAGAAGGAAATGGAAATCCTATTATATTTCAACATATTTTTGCTGACTGCGCTGTACTCATTGTCGCTGCTGGTACCGGTGAATTCGAAGCCGGTATCTCGAAGAACGGACAGACTCGTGAACACGCCCTGTTAGCTTTCACTTTGGGTGTGAAACAACTGATCGTCGGTGTCAACAAGATGGACTCTACTGAACCTCCCTACAGCGAACCTCGTTTCGAAGAAATCAAGAAAGAAGTGAGCAACTACATCAAGAAGATTGGTTACAATCCTGCCGCTGTCGCCTTCGTCCCAATCTCGGGTTGGAACGGAGACAACATGTTGGAACCATCAGACAAGATGCCCTGGTTCAAGGGATGGAACATCGAACGTAAGGAAGGTAAAGCTGACGGTAAATGCCTGATCGAAGCTTTGGACGCCATCTTACCACCCAGCCGACCCACCGACAAAGCCCTACGTTTACCACTCCAGGACGTGTACAAAATTGGTGGTATCGGTACGGTGCCCGTAGGTCGTGTCGAAACCGGTGTCTTGAAACCTGGTATGGTCGTTACATTCGCGCCGGTCGCCTTGACCACTGAAGTAAAATCCGTCGAAATGCACCACGAAGCTCTGCAAGAAGCCGTACCCGGAGACAACGTCGGTTTCAACGTCAAGAACGTATCGGTTAAGGAATTGCGTCGTGGATACGTCGCCGGAGACTCGAAAAATAACCCACCTAGGGCTGCTGCTGATTTTACCGCTCAGGTT----------------------------------------------------------------------------------------------------------------------------------------------------------------------------------------------------------------------------------------------------------------------------------------------------------------------------------------------------------------------------------------------------------------------------------------------------------------------------------------------------------------------------------------------------------------------------------------------------------------------------------------------------------------------------------------------------------------------------------------------------------ATCTGGGCGGCGGAATTCAGGATGGCGGTCGTTTGATATTTCYGTCGCCGTGTCGGACGTCGCGACCTGCGGAGGAATCGCGATCGAGTTCGTTGCGTGCCGAGCGGCGAAGACGCGGCTCTCTGRCTGACGGCGGACAGTAAGCAACGGTGTYCGGCGTCGGGTGCYGGTCTGCGACGATTTCTTCGGGCCTCTTTCCGACCCGTCTTGAAACACGGACCAAGGAGTCTAACATGCGCGCGAGTCGCGGGGTTYCGAGCGCTCGTTACTTTGAAGGCGTAATGAAAGTGAACAGGGAAGATGGCGTTCCGAGTCCACGTACCGTGATCCGCGGCCGGACGTCCGCACTCCCGGGGCGTCTCAATRGCTCGTCGCGGATGCGGACGGTCGTCTCTCGGGGCGGCTGTCGRTCTGYGACGGACAGA
>Fiorinia externa isolate 6550.2
-------------------------------------------------GAATAATAATTCGAACTGAATTAATTAATATTAATAATAATTTCAATAATAATAACATATATTACTCAAATATTACTTTACATGCATTAATTATAATTTTTTTTATAACAATACCAATTATTATTGGAAGAACAAGAAATTGATTTATTCCTTTAATAATTAATTCAATAGATTTAATTTTTCCACGAATAAATAATTTTAGATTTTGATTATTAATTCCTTCAATCAAATTAATAATTATAAATATAATAATTATAAATAATATTAATTCAGGATGAACTTTATATCCTCCACTAATTCTACAAAATAATATATCAATTAATTTTATTATTTTATCATTACATATAAACGGTATATCTTCAATTATAAGATCAATAAATTTTATTATTACAATAATATTCATAAAAATAAAATTTATAAATATATACTATATTAATTTATTTTGTTGATCAATTATAATCACATCTATTTTATTAATTTTATCTGTACCTGTATTAGCAAGTGGTATTACAATAATTTTAACTGATTTTAATTTCAAAACAACTTTTTTTAATCCAGAAGGAAATGGAAATCCTA-----------------------------------------------------------------------------------------------------------------------------------------------------------------------------------------------------------------------------------------------------------------------------------------------------------------------------------------------------------------------------------------------------------------------------------------------------------------------------------------------------------------------------------------------------------------------------------------------------------------------------------------------------------------------------------------------------------------------------------------------------------------------------------------------------------------------------------------------------------------------------------------------------------------------------------------------------------------------------------------------------------------------------------------------------------------------------------------------------------------------------------------------------------------------------------------------------------------------------------------------------------------------------------------------------------------------------------------------------------------------------------------------------------------------------------------------------------------------------------------------------------------------GGYGRCGGAATTCAGGATGGCGGTCGTTTGATATTTCCGTSGCCGTGTCGGACGTCGCGACCTGCGGAGGAATCGCGATCGAGTTCGTTGCGTGCCGAGCGGCGAAGACGCGGCTCTCTGGCTGACGGMGGACAGTAAGCAACGGTGTYCGGCGTCGGGTGCCGGTCTGCGACGATTTCTTCGGGCCTCTTTCCGACCCGTCTTGAAACACGGACCAAGGAGTCTAACATGCGCGCGAGTCGCGGGGTTTCGAGCGCTCGTTACTTTGAAGGCGTAATGAAAGTGAACAGGGAAGATGGCGTTCCGAGTCCACGTACCGTGATCCGCGGCCGGACGTCCGCACTCCCGGGGCGTCTCAATAGCTCGTCGCGGATGCGGACGGTCGTCTCYCGGGGCGGCTGTCGGTCTGYGACGGACMGA
>Fiorinia externa isolate 6550.3
ATATATTTAATAATAGGATTATGATCAGGAATAATAGGTATATCAATAAGAATAATAATTCGAACTGAATTAATTAATATTAATAATAATTTCAATAATAATAACATATATTACTCAAATATTACTTTACATGCATTAATTATAATTTTTTTTATAACAATACCAATTATTATTGGAAGAACAAGAAATTGATTTATTCCTTTAATAATTAATTCAATAGATTTAATTTTTCCACGAATAAATAATTTTAGATTTTGATTATTAATTCCTTCAATCAAATTAATAATTATAAATATAATAATTATAAATAATATTAATTCAGGATGAACTTTATATCCTCCACTAATTCTACAAAATAATATATCAATTAATTTTATTATTTTATCATTACATATAAACGGTATATCTTCAATTATAAGATCAATAAATTTTATTATTACAATAATATTCATAAAAATAAAATTTATAAATATATACTATATTAATTTATTTTGTTGATCAATTATAATCACATCTATTTTATTAATTTTATCTGTACCTGTATTAGCAAGTGGTATTACAATAATTTTAACTGATTTTAATTTCAAAACAACTTTTTTTAATCCAGAAGGAAATGGAAATCCTATTATATTTCAACATATTTTT----------------------------------------------------------------------------------------------------------------------------------------------------------------------------------------------------------------------------------------------------------------------------------------------------------------------------------------------------------------------------------------------------------------------------------------------------------------------------------------------------------------------------------------------------------------------------------------------------------------------------------------------------------------------------------------------------------------------------------------------------------------------------------------------------------------------------------------------------------------------------------------------------------------------------------------------------------------------------------------------------------------------------------------------------------------------------------------------------------------------------------------------------------------------------------------------------------------------------------------------------------------------------------------------------------------------------------------------------------------------------------------------------------------------------------------------------------------------------------------------ATCTGGGCGGCGGAATTCAGGATGGCGGTCGTTTGATATTTCYGTCGCCGTGTCGGACGTCGCGACCTGCGGAGGAATCGCGATCGAGTTCGTTGCGTGCCGAGCGGCGAAGACGCGGCTCTCTGRCTGACGGYGGACAGTAAGCAACGGTGTCCGGCGTCGGGTGCCGGTCTGCGACGATTTCTTCGGGCCTCTTTCCGACCCGTCTTGAAACACGGACCAAGGAGTCTAACATGCGCGCGAGTCGCGGGGTTYCGAGCGCTCGTTACTTTGAAGGCGTAATGAAAGTGAACAGGGAAGATGGCGTTCCGAGTCCACGTACCGTGATCCGCGGCCGGACGTCCGCACTCCCGGGGCGTCTCAATAGCTCGTCGCGGATGCGGACGGTCGTCTCTCGGGGCGGCTGTCGGTCTGYGACGGACAGA
>Fiorinia externa isolate 6550.4
ATATATTTAATAATAGGATTATGATCAGGAATAATAGGTATATCAATAAGAATAATAATTCGAACTGAATTAATTAATATTAATAATAATTTCAATAATAATAACATATATTACTCAAATATTACTTTACATGCATTAATTATAATTTTTTTTATAACAATACCAATTATTATTGGAAGAACAAGAAATTGATTTATTCCTTTAATAATTAATTCAATAGATTTAATTTTTCCACGAATAAATAATTTTAGATTTTGATTATTAATTCCTTCAATCAAATTAATAATTATAAATATAATAATTATAAATAATATTAATTCAGGATGAACTTTATATCCTCCACTAATTCTACAAAATAATATATCAATTAATTTTATTATTTTATCATTACATATAAACGGTATATCTTCAATTATAAGATCAATAAATTTTATTATTACAATAATATTCATAAAAATAAAATTTATAAATATATACTATATTAATTTATTTTGTTGATCAATTATAATCACATCTATTTTATTAATTTTATCTGTACCTGTATTAGCAAGTGGTATTACAATAATTTTAACTGATTTTAATTTCAAAACAACTTTTTTTAATCCAGAAGGAAATGGAAATCCTATTATATTTCAACATATTTTTGCTGACTGCGCTGTACTCATTGTCGCTGCTGGTACCGGTGAATTCGAAGCCGGTATCTCGAAGAACGGACAGACTCGTGAACACGCCCTGTTAGCTTTCACTTTGGGTGTGAAACAACTGATCGTCGGTGTCAACAAGATGGACTCTACTGAACCTCCCTACAGCGAACCTCGTTTCGAAGAAATCAAGAAAGAAGTGAGCAACTACATCAAGAAGATTGGTTACAATCCTGCCGCTGTCGCCTTCGTCCCAATCTCGGGTTGGAACGGAGACAACATGTTGGAACCATCAGACAAGATGCCCTGGTTCAAGGGATGGAACATCGAACGTAAGGAAGGTAAAGCTGACGGTAAATGCCTGATCGAAGCTTTGGACGCCATCTTACCACCCAGCCGACCCACCGACAAAGCCCTACGTTTACCACTCCAGGACGTGTACAAAATTGGTGGTATCGGTACGGTGCCCGTAGGTCGTGTCGAAACCGGTGTCTTGAAACCTGGTATGGTCGTTACATTCGCGCCGGTCGCCTTGACCACTGAAGTAAAATCCGTCGAAATGCACCACGAAGCTCTGCAAGAAGCCGTACCCGGAGACAACGTCGGTTTCAACGTCAAGAACGTATCGGTTAAGGAATTGCGTCGTGGATACGTCGCCGGAGACTCGAAAAATAACCCACCTAGGGCTGCTGCTGATTTTACCGCTCAGGTT----------------------------------------------------------------------------------------------------------------------------------------------------------------------------------------------------------------------------------------------------------------------------------------------------------------------------------------------------------------------------------------------------------------------------------------------------------------------------------------------------------------------------------------------------------------------------------------------------------------------------------------------------------------------------------------------------------------------------------------------------------AKCTGGGCGGCGGAATTCAGGATGGCGGTCGTTTGATATTTCYGTCGCCGTGTCGGACGTCGCGACCTGCGGAGGAATCGCGATCGAGTTCGTTGCGTGCCGAGCGGCGAAGACGCGGCTCTCTGRCTGACGGYGGACAGTAAGCAACGGTGTYCGGCGTCGGGTGCYGGTCTGCGACGATTTCTTCGGGCCTCTTTCCGACCCGTCTTGAAACACGGACCAAGGAGTCTAACATGCGCGCGAGTCGCGGGGTTYCGAGCGCTCGTTACTTTGAAGGCGTAATGAAAGTGAACAGGGAAGATGGCGTTCCGAGTCCACGTACCGTGATCCGCGGCCGGACGTCCGCACTCCCGGGGCGTCTCAATRGCTCGTCGCGGATGCGGACGGTCGTCTCTCGGGGCGGCTGTCGRTCTGYGACGGACAGA
>Fiorinia phantasma isolate 5998.2
ATATATTTAATTTTAGGATTATGATCAGGTATAATAGGCACCTCATTAAGAATAATAATCCGAACTGAATTAATTAATATTAATAATAATTTTAATAATAATAATATTTACTATACAAATATTACCTTACATGCATTAATTATAATTTTTTTTATAACAATACCTATTATTATTGGAAGAACAAGAAATTGATTTATTCCTTTAATAATTAATTCAATAGATTTAATATTTCCTCGAATAAATAATTTAAGATTTTGATTATTAATACCATCAATAAAAATAATATTTTTAAATATAATAATTATAAATAATATTAATACAGGATGAACATTATACCCTCCATTAATTTTACAAAATAATATATCAATTAACTTTATTATTTTTTCACTTCATTTAAATGGTATCTCATCAATTATAAGATCAATAAATTTTATTATTTCAATAATTTATATAAAAATAAAATTTTTAAATATATATTATATTAATTTATTTTGTTGATCAATTATAATCACATCTATTCTATTAATTTTATCAATTCCAGTTTTAGCAAGAGGTATTACAATAATTTTAACAGATTATAATTTCAAAACTATATTTTTCAATCCTGAAGGAAACGGAAATCCAATTATATTCCAACATATTTTT-----------------------------------------------------------------------------------------------------------------------------------------------------------------------------------------------------------------------------------------------------------------------------------------------------------------------------------------------------------------------------------------------------------------------------------------------------------------------------------------------------------------------------------------------------------------------------------------------------------------------------------------------------------------------------------------------------------------------------------------------------------------------------------------------------------------------------------------------------------------------------------------------------------------------------------------------------------------------------------------------------------------------------------------------------------------------------------------------------------------------------------------------------------------------------------------------------------------------------------------------------------------------------------------------------------------------------------------------------------------------------------------------------------------------------------------------------------------------------------------------------------------------------TTTGATATTTCCGTCGCCGTGTCAGACGTCGCGACCTGCGGAGGAATCGTGATCGAGTTCGTTGCATGCCGAGCGGCGAAGACGCGACTCTCTGGCCGACGACGGACAGTAAGCAACGGTGTCCGGTGTCGGGTGCCGGTCTGCGACGATTTCTTCGGGCCTCTTTCCGACCCGTCTTGAAACACGGACCAAGGAGTCTAACATGCGCGCGAGTCGCGGGGTTTCGAGCGCTCGTTACTTTGAAGGCGTAATGAAAGTAAAGAGGGAAGATGGCGTTCCGAGTCCACGTACCGTGATCCGCGGCCGGACGTCCGCACTCCCGGGGCGTCTCAATGGCTCGTCGCGGATGCGGACGGTCGTCTCTCGGGACGGCTGTCGGTCTGCGACGGACCGA
>Fiorinia phantasma isolate 5998.4
ATATATTTAATTTTAGGATTATGATCAGGTATAATAGGCACCTCATTAAGAATAATAATCCGAACTGAATTAATTAATATTAATAATAATTTTAATAATAATAATATTTACTATACAAATATTACCTTACATGCATTAATTATAATTTTTTTTATAACAATACCTATTATTATTGGAAGAACAAGAAATTGATTTATTCCTTTAATAATTAATTCAATAGATTTAATATTTCCTCGAATAAATAATTTAAGATTTTGATTATTAATACCATCAATAAAAATAATATTTTTAAATATAATAATTATAAATAATATTAATACAGGATGAACATTATACCCTCCATTAATTTTACAAAATAATATATCAATTAACTTTATTATTTTTTCACTTCATTTAAATGGTATCTCATCAATTATAAGATCAATAAATTTTATTATTTCAATAATTTATATAAAAATAAAATTTTTAAATATATATTATATTAATTTATTTTGTTGATCAATTATAATCACATCTATTCTATTAATTTTATCAATTCCAGTTTTAGCAAGAGGTATTACAATAATTTTAACAGATTATAATTTCAAAACTATATTTTTCAATCCTGAAGGAAACGGAAATCCAATTATATTCCAACATATTTTTGCTGACTGCGCTGTACTCATTGTCGCTGCTGGTACCGGTGAGTTCGAAGCCGGTATCTCGAAGAACGGACAGACTCGTGAACACGCTTTGTTGGCCTTCACCTTGGGTGTGAAACAACTGATCGTCGGTGTCAACAAGATGGACTCGACTGAACCTCCCTACAGCGAAGCTCGTTTCGAAGAAATCAAGAAGGAAGTGAGCAACTACATCAAGAAGATCGGTTACAATCCGGCCGCCGTCGCCTTTGTGCCAATCTCCGGTTGGAACGGGGACAACATGTTGGAACCTTCTGACAAGATGCCCTGGTTCAAGGGATGGAACATCGAACGTAAGGAAGGCAAAGCCGACGGCAAATGCCTGATCGAAGCTTTGGACGCTATCTTACCTCCTAGCCGACCCACCGACAAAGCTCTTCGTTTACCACTCCAGGACGTGTACAAAATTGGTGGTATCGGTACGGTGCCCGTAGGTCGTGTCGAAACCGGTGTCCTGAAACCCGGTATGGTCGTTACATTCGCGCCGGTCGCCTTGACCACTGAAGTAAAATCCGTCGAAATGCACCACGAAGCTCTGCAAGAGGCCGTACCCGGAGACAACGTCGGTTTCAACGTCAAGAACGTATCGGTTAAGGAATTGCGTCGGGGATACGTCGCCGGAGACTCGAAAAATAACCCACCCAAGGCTGCTGCTGATTTCACCGCTCAGGTT-----------------------------------------------------------------------------------------------------------------------------------------------------------------------------------------------------------------------------------------------------------------------------------------------------------------------------------------------------------------------------------------------------------------------------------------------------------------------------------------------------------------------------------------------------------------------------------------------------------------------------------------------------------------------------------------------------------------------------------------------------------------------------------------TTTGATATTTCCGTCGCCGTGTCAGACGTCGCGACCTGCGGAGGAATCGTGATCGAGTTCGTTGCATGCCGAGCGGCGAAGACGCGACTCTCTGGCTGACGACGGACAGTAAGCAACGGTGTCCGGTGTCGGGTGCCGGTCTGCGACGATTTCTTCGGGCCTCTTTCCGACCCGTCTTGAAACACGGACCAAGGAGTCTAACATGCGCGCGAGTCGCGGGGTTTCGAGCGCTCGTTACTTTGAAGGCGTAATGAAAGTAAAGAGGGAAGATGGCGTTCCGAGTCCACGTACCGTGATCCGCGGCCGGACGTCCGCACTCCCGGGGCGTCTCAATGGCTCGTCGCGGATGCGGACGGTCGTCTCTCGGGACGGCTGTCGGTCTGCGACGGACCGA
>Fiorinia phantasma isolate 5998.5
ATATATTTAATTTTAGGATTATGATCAGGTATAATAGGCACCTCATTAAGAATAATAATCCGAACTGAATTAATTAATATTAATAATAATTTTAATAATAATAATATTTACTATACAAATATTACCTTACATGCATTAATTATAATTTTTTTTATAACAATACCTATTATTATTGGAAGAACAAGAAATTGATTTATTCCTTTAATAATTAATTCAATAGATTTAATATTTCCTCGAATAAATAATTTAAGATTTTGATTATTAATACCATCAATAAAAATAATATTTTTAAATATAATAATTATAAATAATATTAATACAGGATGAACATTATACCCTCCATTAATTTTACAAAATAATATATCAATTAACTTTATTATTTTTTCACTTCATTTAAATGGTATCTCATCAATTATAAGATCAATAAATTTTATTATTTCAATAATTTATATAAAAATAAAATTTTTAAATATATATTATATTAATTTATTTTGTTGATCAATTATAATCACATCTATTCTATTAATTTTATCAATTCCAGTTTTAGCAAGAGGTATTACAATAATTTTAACAGATTATAATTTCAAAACTATATTTTTCAATCCTGAAGGAAACGGAAATCCAATTATATTCCAACATATTTTT----------------------------------------------------------------------------------------------------------------------------------------------------------------------------------------------------------------------------------------------------------------------------------------------------------------------------------------------------------------------------------------------------------------------------------------------------------------------------------------------------------------------------------------------------------------------------------------------------------------------------------------------------------------------------------------------------------------------------------------------------------------------------------------------------------------------------------------------------------------------------------------------------------------------------------------------------------------------------------------------------------------------------------------------------------------------------------------------------------------------------------------------------------------------------------------------------------------------------------------------------------------------------------------------------------------------------------------------------------------------------------------------------------------------------------------------------------------------------------------------------------------------------GTTTGATATTTCCGTCGCCGTGTCAGACGTCGCGACCTGCGGAGGAATCGTGATCGAGTTCGTTGCATGCCGAGCGGCGAAGACGCGACTCTCTGGCTGACGACGGACAGTAAGCAACGGTGTCCGGTGTCGGGTGCCGGTCTGCGACGATTTCTTCGGGCCTCTTTCCGACCCGTCTTGAAACACGGACCAAGGAGTCTAACATGCGCGCGAGTCGCGGGGTTTCGAGCGCTCGTTACTTTGAAGGCGTAATGAAAGTAAAGAGGGAAGATGGCGTTCCGAGTCCACGTACCGTGATCCGCGGCCGGACGTCCGCACTCCCGGGGCGTCTCAATGGCTCGTCGCGGATGCGGACGGTCGTCTCTCGGGACGGCTGTCGGTCTGCGACGGACCGA
>Fiorinia phantasma isolate 5998.6
ATATATTTAATTTTAGGATTATGATCAGGTATAATAGGCACCTCATTAAGAATAATAATCCGAACTGAATTAATTAATATTAATAATAATTTTAATAATAATAATATTTACTATACAAATATTACCTTACATGCATTAATTATAATTTTTTTTATAACAATACCTATTATTATTGGAAGAACAAGAAATTGATTTATTCCTTTAATAATTAATTCAATAGATTTAATATTTCCTCGAATAAATAATTTAAGATTTTGATTATTAATACCATCAATAAAAATAATATTTTTAAATATAATAATTATAAATAATATTAATACAGGATGAACATTATACCCTCCATTAATTTTACAAAATAATATATCAATTAACTTTATTATTTTTTCACTTCATTTAAATGGTATCTCATCAATTATAAGATCAATAAATTTTATTATTTCAATAATTTATATAAAAATAAAATTTTTAAATATATATTATATTAATTTATTTTGTTGATCAATTATAATCACATCTATTCTATTAATTTTATCAATTCCAGTTTTAGCAAGAGGTATTACAATAATTTTAACAGATTATAATTTCAAAACTATATTTTTCAATCCTGAAGGAAACGGAAATCCAATTATATTCCAACATATTTTT-----------------------------------------------------------------------------------------------------------------------------------------------------------------------------------------------------------------------------------------------------------------------------------------------------------------------------------------------------------------------------------------------------------------------------------------------------------------------------------------------------------------------------------------------------------------------------------------------------------------------------------------------------------------------------------------------------------------------------------------------------------------------------------------------------------------------------------------------------------------------------------------------------------------------------------------------------------------------------------------------------------------------------------------------------------------------------------------------------------------------------------------------------------------------------------------------------------------------------------------------------------------------------------------------------------------------------------------------------------------------------------------------------------------------------------------------------------------------------------------------------------------------------TTTGATATTTCCGTCGCCGTGTCAGACGTCGCGACCTGCGGAGGAATCGTGATCGAGTTCGTTGCATGCCGAGCGGCGAAGACGCGACTCTCTGGCTGACGACGGACAGTAAGCAACGGTGTCCGGTGTCGGGTGCCGGTCTGCGACGATTTCTTCGGGCCTCTTTCCGACCCGTCTTGAAACACGGACCAAGGAGTCTAACATGCGCGCGAGTCGCGGGGTTTCGAGCGCTCGTTACTTTGAAGGCGTAATGAAAGTAAAGAGGGAAGATGGCGTTCCGAGTCCACGTACCGTGATCCGCGGCCGGACGTCCGCACTCCCGGGGCGTCTCAATGGCTCGTCGCGGATGCGGACGGTCGTCTCTCGGGACGGCTGTCGGTCTGCGACGGACCGA
>Fiorinia yongxingensis C2006230034
ATATATTTAATTTTAGGATTATGATCAGGTATAATAGGCACCTCATTAAGAATAATAATCCGAACTGAATTAATTAATATTAATAATAATTTTAATAATAATAATATTTACTATACAAATATTACCTTACATGCATTAATTATAATTTTTTTTATAACAATACCTATTATTATTGGAAGAACAAGAAATTGATTTATTCCTTTAATAATCAATTCAATAGATTTAATATTTCCTCGAATAAATAATTTAAGATTTTGATTATTAATACCATCAATAAAAATAATATTTTTAAATATAATAATTATAAATAATATTAATACAGGATGAACATTATACCCTCCATTAATTTTACAAAATAATATATCAATCAATTTTATTATTTTTTCACTTCATTTAAATGGTATTTCATCAATTATAAGATCAATAAATTTTATTATCTCAATAATTTATATAAAAATAAAATTTTTAAATATATATTATATTAATTTATTTTGTTGATCAATTATAATCACATCTATTCTATTAATTTTATCAATTCCAGTTTTAGCAAGAGGTATTACAATAATTTTAACAGATTATAATTTCAAAACTATATTTTTCAATCCTGAAGGAAACGGAAACCCAATTATATTCCAACATATTT--GCTGACTGCGCTGTACTCATTGTCGCTGCTGGTACCGGTGAGTTCGAAGCCGGTATCTCGAAGAACGGACAGACTCGTGAACACGCTTTGTTGGCCTTCACCTTGGGTGTGAAACAACTGATCGTCGGTGTCAACAAGATGGACTCGACTGAACCTCCCTACAGCGAAGCTCGTTTCGAAGAAATCAAGAAGGAAGTAAGCAACTACATCAAGAAGATCGGTTACAATCCGGCCGCCGTCGCCTTTGTGCCAATCTCCGGTTGGAACGGGGACAACATGTTGGAACCTTCTGACAAGATGCCCTGGTTCAAGGGATGGAACATCGAACGTAAGGAAGGCAAAGCCGACGGCAAATGCCTGATCGAAGCTTTGGACGCTATCTTACCTCCTAGCCGACCCACCGACAAAGCTCTTCGTTTACCACTCCAGGACGTGTACAAAATTGGTGGTATCGGTACGGTGCCCGTAGGTCGTGTCGAAACCGGTGTCCTGAAACCCGGTATGGTCGTTACATTCGCGCCGGTCGCCTTGACCACTGAAGTAAAATCCGTCGAAATGCACCACGAAGCTCTGCAAGAGGCCGTACCCGGAGACAACGTCGGTTTCAACGTCAAGAACGTATCGGTTAAGGAATTGCGTCGGGGATACGTCGCCGGAGACTCGAAAAATAACCCACCCAAGGCTGCTGCTGATTTCACCGCTCAGGTT----------------------------------------------------------------------------------------------------------------------------------------------------------------------------------------------------------------------------------------------------------------------------------------------------------------------------------------------------------------------------------------------------------------------------------------------------------------------------------------------------------------------------------------------------------------------------------------------------------------------------------------------------------------------------------------------------------------------------------------------------------ATCTTGGCGGCGGAATTCAGGATGGCGGTCGTTTGATATTTCCGTCGCCGTGTCAGACGTCGCGACCTGCGGAGGAATCGTGATCGAGTTCGTTGCATGCCGAGCGGCGAAGACGCGACTCTCTGGCTGACGACGGACAGTAAGCAACGGTGTCCGGTGTCGGGTGCCGGTCTGCGACGATTTCTTCGGGCCTCTTTCCGACCCGTCTTGAAACACGGACCAAGGAGTCTAACATGCGCGCGAGTCGCGGGGTTTCGAGCGCTCGTTACTTTGAAGGCGTAATGAAAGTAAAGAGGGAAGATGGCGTTCCGAGTCCACGTACCGTGATCCGCGGCCGGACGTCCGCACTCCCGGGGCGTCTCAATGGCTCGTCGCGGATGCGGACGGTCGTCTCTCGGGACGGCTGTCGGTCTGCGACGGACCGA
>Fiorinia fioriniae isolate D3422A
-------------------------------------------------------------------------------------------------------------------------------------------------------------------------------------------------------------------------------------------------------------------------------------------------------------------------------------------------------------------------------------------------------------------------------------------------------------------------------------------------------------------------------------------------------------------------------------------------------------------------------------------------------------------------------------------------------------------------------------------------------------------------------------------------------------------------------------------------------------------------------------------------------------------------------------------------------------------------------------------------------------------------------------------------------------------------------------------------------------------------------------------------------------------------------------------------------------------------------------------------------------------------------------------------------------------------------------------------------------------------------------------------------------------------------------------------------------------------------------------------------------------------------------------------------------------------------------------------------------------------------------------------------------------------------------------------------------------------------------------------------------------------------------------------------------------------------------------------------------------------------------------------------------------------------------------------------------------------------------------------------------------------------------------------------------------------------------------------------------------------------------------------------------------ATCTGGGCGGCGGAATTCAGGATGGCGGTCGTTTGATATTTCCGTCGCCGTGTCAGACGTCGCGACCTGCGGAGGAATCGCGATCGAGTTCGTTGCGTGCCGAGCGGTGAAGACGTGGCTCTCTGGCTGACGGTGGACAGTAAGCAACGGTGTCTGGCGTCGAGTGCCGGTCTGCGACGATTTCTTCGGGCCTCTTTCCGACCCGTCTTGAAACACGGACCAAGGAGTCTAACATGCGCGCGAGTCGCGGGGTTTCGAGCGCTCGTTACTTTGAAGGCGTAATGAAAGTGAATAGGGAAGATGGCGTTCCGAGTCCACGTACCGTGATCCGCGGCCGGACGTCCGCACTCCCGGGGCGTCTCAATGGCTCGTCGCGGATGCGGACGGTCGTCTTTCGGGGCGGCCGTCGGTCTGCGACGGGCCGA
>Fiorinia fioriniae isolate 4546.2
ATATATTTAATATTTGGAATATGATCAGGAATAATAGGAATATCAATAAGAATAATAATTCGAACTGAAATAATAAATATTAATAATAATTTTAATAATAATAATATATTTTATTCAAATATTACAATACATGCATTAATTATAATTTTTTTTATAACAATACCAATTATTATTGGAAGAACGAGAAATTGATTTATTCCATTAATAATAAATTCTATAGATTTAATCTTTCCACGTATAAATAATTTAAGGTTTTGAATATTAATACCATCTCTAAAATTAATAATTATAAATATATTAATTTTAAATAATATTAATTCAGGATGAACTTTGTATCCCCCTTTAATTTTACAAAATAATATAACAATTAATTTTATTATTTTATCTTTACATATAAATGGAATTTCTTCTATCATAAGATCAATAAATTTTATTACTTCAATAATTTTTATTAAAAGAAAATTTATTAGAATAAATTTAATTAATTTATTTTGTTGATCAATTATAATTACATCTATTTTATTAATTTTATCAATCCCAGTACTAGCAAGAGGAATCACAATAATCTTAACTGATTATAATTTTAAAACTATATTTTTTAATCCTGAAGGAAATGGAAACCCAATCATATTTCAACATATTT------------------------------------------------------------------------------------------------------------------------------------------------------------------------------------------------------------------------------------------------------------------------------------------------------------------------------------------------------------------------------------------------------------------------------------------------------------------------------------------------------------------------------------------------------------------------------------------------------------------------------------------------------------------------------------------------------------------------------------------------------------------------------------------------------------------------------------------------------------------------------------------------------------------------------------------------------------------------------------------------------------------------------------------------------------------------------------------------------------------------------------------------------------------------------------------------------------------------------------------------------------------------------------------------------------------------------------------------------------------------------------------------------------------------------------------------------------------------------------------------ATCTGGGCGGCGGAATTCAGGATGGCGGTCGTTTGATATTTCCGTCGCCGTGTCAGACGTCGCGACCTGCGGAGGAATCGCGATCGAGTTCGTTGCGTGCCGAGCGGTGAAGACGTGGCTCTCTGGCTGACGGTGGACAGTAAGCAACGGTGTCTGGCGTCGAGTGCCGGTCTGCGACGATTTCTTCGGGCCTCTTTCCGACCCGTCTTGAAACACGGACCAAGGAGTCTAACATGCGCGCGAGTCGCGGGGTTTCGAGCGCTCGTTACTTTGAAGGCGTAATGAAAGTGAATAGGGAAGATGGCGTTCCGAGTCCACGTACCGTGATCCGCGGCCGGACGTCCGCACTCCCGGGGCGTCTCAATGGCTCGTCGCGGATGCGGACGGTCGTCTTTCGGGGCGGCCGTCGGTCTGCGACGGGCCGA
>Fiorinia fioriniae isolate 4546.3
ATATATTTAATATTTGGAATATGATCAGGAATAATAGGAATATCAATAAGAATAATAATTCGAACTGAAATAATAAATATTAATAATAATTTTAATAATAATAATATATTTTATTCAAATATTACAATACATGCATTAATTATAATTTTTTTTATAACAATACCAATTATTATTGGAAGAACGAGAAATTGATTTATTCCATTAATAATAAATTCTATAGATTTAATCTTTCCACGTATAAATAATTTAAGGTTTTGAATATTAATACCATCTCTAAAATTAATAATTATAAATATATTAATTTTAAATAATATTAATTCAGGATGAACTTTGTATCCCCCTTTAATTTTACAAAATAATATAACAATTAATTTTATTATTTTATCTTTACATATAAATGGAATTTCTTCTATCATAAGATCAATAAATTTTATTACTTCAATAATTTTTATTAAAAGAAAATTTATTAGAATAAATTTAATTAATTTATTTTGTTGATCAATTATAATTACATCTATTTTATTAATTTTATCAATCCCAGTACTAGCAAGAGGAATCACAA---------------------------------------------------------------------------------------------------------------------------------------------------------------------------------------------------------------------------------------------------------------------------------------------------------------------------------------------------------------------------------------------------------------------------------------------------------------------------------------------------------------------------------------------------------------------------------------------------------------------------------------------------------------------------------------------------------------------------------------------------------------------------------------------------------------------------------------------------------------------------------------------------------------------------------------------------------------------------------------------------------------------------------------------------------------------------------------------------------------------------------------------------------------------------------------------------------------------------------------------------------------------------------------------------------------------------------------------------------------------------------------------------------------------------------------------------------------------------------------------------------------------------------------------------------------------------------ATCTGGGCGGCGGAATTCAGGATGGCGGTCGTTTGATATTTCCGTCGCCGTGTCAGACGTCGCGACCTGCGGAGGAATCGCGATCGAGTTCGTTGCGTGCCGAGCGGTGAAGACGTGGCTCTCTGGCTGACGGTGGACAGTAAGCAACGGTGTCTGGCGTCGAGTGCCGGTCTGCGACGATTTCTTCGGGCCTCTTTCCGACCCGTCTTGAAACACGGACCAAGGAGTCTAACATGCGCGCGAGTCGCGGGGTTTCGAGCGCTCGTTACTTTGAAGGCGTAATGAAAGTGAATAGGGAAGATGGCGTTCCGAGTCCACGTACCGTGATCCGCGGCCGGACGTCCGCACTCCCGGGGCGTCTCAATGGCTCGTCGCGGATGCGGACGGTCGTCTTTCGGGGCGGCCGTCGGTCTGCGACGGGCCGA
>Fiorinia fioriniae isolate 4546.5
ATATATTTAATATTTGGAATATGATCAGGAATAATAGGAATATCAATAAGAATAATAATTCGAACTGAAATAATAAATATTAATAATAATTTTAATAATAATAATATATTTTATTCAAATATTACAATACATGCATTAATTATAATTTTTTTTATAACAATACCAATTATTATTGGAAGAACGAGAAATTGATTTATTCCATTAATAATAAATTCTATAGATTTAATCTTTCCACGTATAAATAATTTAAGGTTTTGAATATTAATACCATCTCTAAAATTAATAATTATAAATATATTAATTTTAAATAATATTAATTCAGGATGAACTTTGTATCCCCCTTTAATTTTACAAAATAATATAACAATTAATTTTATTATTTTATCTTTACATATAAATGGAATTTCTTCTATCATAAGATCAATAAATTTTATTACTTCAATAATTTTTATTAAAAGAAAATTTATTAGAATAAATTTAATTAATTTATTTTGTTGATCAATTATAATTACATCTATTTTATTAATTTTATCAATCCCAGTACTAGCAAGAGGAATCACAATAATCTTAACTGATTATAATTTTAAAACTATATTTTTTAATCCTGAAGGAAATGGAAACCCAATCATATTTCAACATATT-------------------------------------------------------------------------------------------------------------------------------------------------------------------------------------------------------------------------------------------------------------------------------------------------------------------------------------------------------------------------------------------------------------------------------------------------------------------------------------------------------------------------------------------------------------------------------------------------------------------------------------------------------------------------------------------------------------------------------------------------------------------------------------------------------------------------------------------------------------------------------------------------------------------------------------------------------------------------------------------------------------------------------------------------------------------------------------------------------------------------------------------------------------------------------------------------------------------------------------------------------------------------------------------------------------------------------------------------------------------------------------------------------------------------------------------------------------------------------------------------ATCTGGGCGGCGGAATTCAGGATGGCGGTCGTTTGATATTTCCGTCGCCGTGTCAGACGTCGCGACCTGCGGAGGAATCGCGATCGAGTTCGTTGCGTGCCGAGCGGTGAAGACGTGGCTCTCTGGCTGACGGTGGACAGTAAGCAACGGTGTCTGGCGTCGAGTGCCGGTCTGCGACGATTTCTTCGGGCCTCTTTCCGACCCGTCTTGAAACACGGACCAAGGAGTCTAACATGCGCGCGAGTCGCGGGGTTYCGAGCGCTCGTTACTTTGAAGGCGTAATGAAAGTGAATAGGGAAGATGGCGTTCCGAGTCCACGTACCGTGATCCGCGGCCGGACGTCCGCACTCCCGGGGCGTCTCAATGGCTCGTCGCGGATGCGGACGGTCGTCTTTCGGGGCGGCCGTCGGTCTGCGACGGGCCGA
>Fiorinia fioriniae isolate 4546.6
ATATATTTAATATTTGGAATATGATCAGGAATAATAGGAATATCAATAAGAATAATAATTCGAACTGAAATAATAAATATTAATAATAATTTTAATAATAATAATATATTTTATTCAAATATTACAATACATGCATTAATTATAATTTTTTTTATAACAATACCAATTATTATTGGAAGAACGAGAAATTGATTTATTCCATTAATAATAAATTCTATAGATTTAATCTTTCCACGTATAAATAATTTAAGGTTTTGAATATTAATACCATCTCTAAAATTAATAATTATAAATATATTAATTTTAAATAATATTAATTCAGGATGAACTTTGTATCCCCCTTTAATTTTACAAAATAATATAACAATTAATTTTATTATTTTATCTTTACATATAAATGGAATTTCTTCTATCATAAGATCAATAAATTTTATTACTTCAATAATTTTTATTAAAAGAAAATTTATTAGAATAAATTTAATTAATTTATTTTGTTGATCAATTATAATTACATCTATTTTATTAATTTTATCAATCCCAGTACTAGCAAGAGGAATCACAATAATCTTAACTGATTATAATTTTAAAACTATATTT----------------------------------------------------------------------------------------------------------------------------------------------------------------------------------------------------------------------------------------------------------------------------------------------------------------------------------------------------------------------------------------------------------------------------------------------------------------------------------------------------------------------------------------------------------------------------------------------------------------------------------------------------------------------------------------------------------------------------------------------------------------------------------------------------------------------------------------------------------------------------------------------------------------------------------------------------------------------------------------------------------------------------------------------------------------------------------------------------------------------------------------------------------------------------------------------------------------------------------------------------------------------------------------------------------------------------------------------------------------------------------------------------------------------------------------------------------------------------------------------------------------------------------------------ATCTGGGCGGCGGAATTCAGGATGGCGGTCGTTTGATATTTCCGTCGCCGTGTCAGACGTCGCGACCTGCGGAGGAATCGCGATCGAGTTCGTTGCGTGCCGAGCGGTGAAGACGTGGCTCTCTGGCTGACGGTGGACAGTAAGCAACGGTGTCTGGCGTCGAGTGCCGGTCTGCGACGATTTCTTCGGGCCTCTTTCCGACCCGTCTTGAAACACGGACCAAGGAGTCTAACATGCGCGCGAGTCGCGGGGTTYCGAGCGCTCGTTACTTTGAAGGCGTAATGAAAGTGAATAGGGAAGATGGCGTTCCGAGTCCACGTACCGTGATCCGCGGCCGGACGTCCGCACTCCCGGGGCGTCTCAATGGCTCGTCGCGGATGCGGACGGTCGTCTTTCGGGGCGGCCGTCGGTCTGCGACGGGCCGA
>Fiorinia fioriniae isolate 4546.7
---TATTTAATATTCGGAATATGATCAGGAATAATAGGAATATCAATAAGAATAATAATTCGAACTGAAATAATAAATATTAATAATAATTTTAATAATAATAATATATTTTATTCAAATATTACAATACATGCATTAATTATAATTTTTTTTATAACAATACCAATTATTATTGGAAGAACGAGAAATTGATTTATTCCATTAATAATAAATTCTATAGATTTAATCTTTCCACGTATAAATAATTTAAGGTTTTGAATATTAATACCATCTCTAAAATTAATAATTATAAATATATTAATTTTAAATAATATTAATTCAGGATGAACTTTGTATCCCCCTTTAATTTTACAAAATAATATAACAATTAATTTTATTATTTTATCTTTACATATAAATGGAATTTCTTCTATCATAAGATCAATAAATTTTATTACTTCAATAATTTTTATTAAAAGAAAATTTATTAGAATAAATTTAATTAATTTATTTTGTTGATCAATTATAATTACATCTATTTTATTAATTTTATCAATCCCAGTACTAGCAAGAGGAATCACAATAATCTTAACTGATTATAATTTTAAAACTATATTTTTTAATCCTGAAGGAAATGGAAACCCAATCATATTTCAACATATTT------------------------------------------------------------------------------------------------------------------------------------------------------------------------------------------------------------------------------------------------------------------------------------------------------------------------------------------------------------------------------------------------------------------------------------------------------------------------------------------------------------------------------------------------------------------------------------------------------------------------------------------------------------------------------------------------------------------------------------------------------------------------------------------------------------------------------------------------------------------------------------------------------------------------------------------------------------------------------------------------------------------------------------------------------------------------------------------------------------------------------------------------------------------------------------------------------------------------------------------------------------------------------------------------------------------------------------------------------------------------------------------------------------------------------------------------------------------------------------------------ATCTGGGCGGCGGAATTCAGGATGGCGGTCGTTTGATATTTCCGTCGCCGTGTCAGACGTCGCGACCTGCGGAGGAATCGCGATCGAGTTCGTTGCGTGCCGAGCGGTGAAGACGTGGCTCTCTGGCTGACGGTGGACAGTAAGCAACGGTGTCTGGCGTCGAGTGCCGGTCTGCGACGATTTCTTCGGGCCTCTTTCCGACCCGTCTTGAAACACGGACCAAGGAGTCTAACATGCGCGCGAGTCGCGGGGTTYCGAGCGCTCGTTACTTTGAAGGCGTAATGAAAGTGAATAGGGAAGATGGCGTTCCGAGTCCACGTACCGTGATCCGCGGCCGGACGTCCGCACTCCCGGGGCGTCTCAATGGCTCGTCGCGGATGCGGACGGTCGTCTTTCGGGGCGGCCGTCGGTCTGCGACGGGCCGA
>Fiorinia fioriniae isolate 4546.10
--ATATTTAATATTTGGAATATGATCAGGAATAATAGGAATATCAATAAGAATAATAATTCGAACTGAAATAATAAATATTAATAATAATTTTAATAATAATAATATATTTTATTCAAATATTACAATACATGCATTAATTATAATTTTTTTTATAACAATACCAATTATTATTGGAAGAACGAGAAATTGATTTATTCCATTAATAATAAATTCTATAGATTTAATCTTTCCACGTATAAATAATTTAAGGTTTTGAATATTAATACCATCTCTAAAATTAATAATTATAAATATATTAATTTTAAATAATATTAATTCAGGATGAACTTTGTATCCCCCTTTAATTTTACAAAATAATATAACAATTAATTTTATTATTTTATCTTTACATATAAATGGAATTTCTTCTATCATAAGATCAATAAATTTTATTACTTCAATAATTTTTATTAAAAGAAAATTTATTAGAATAAATTTAATTAATTTATTTTGTTGATCAATTATAATTACATCTATTTTATTAATTTTATCAATCCCAGTACTAGCAAGAGGAATCACAATAATCTTAACTGATTATAATTTTAAAACTATA-------------------------------------------------------------------------------------------------------------------------------------------------------------------------------------------------------------------------------------------------------------------------------------------------------------------------------------------------------------------------------------------------------------------------------------------------------------------------------------------------------------------------------------------------------------------------------------------------------------------------------------------------------------------------------------------------------------------------------------------------------------------------------------------------------------------------------------------------------------------------------------------------------------------------------------------------------------------------------------------------------------------------------------------------------------------------------------------------------------------------------------------------------------------------------------------------------------------------------------------------------------------------------------------------------------------------------------------------------------------------------------------------------------------------------------------------------------------------------------------------------------------------------------------------ATCTGGGCGGCGGAATTCAGGATGGCGGTCGTTTGATATTTCCGTCGCCGTGTCAGACGTCGCGACCTGCGGAGGAATCGCGATCGAGTTCGTTGCGTGCCGAGCGGTGAAGACGTGGCTCTCTGGCTGACGGTGGACAGTAAGCAACGGTGTCTGGCGTCGAGTGCCGGTCTGCGACGATTTCTTCGGGCCTCTTTCCGACCCGTCTTGAAACACGGACCAAGGAGTCTAACATGCGCGCGAGTCGCGGGGTTYCGAGCGCTCGTTACTTTGAAGGCGTAATGAAAGTGAATAGGGAAGATGGCGTTCCGAGTCCACGTACCGTGATCCGCGGCCGGACGTCCGCACTCCCGGGGCGTCTCAATGGCTCGTCGCGGATGCGGACGGTCGTCTTTCGGGGCGGCCGTCGGTCTGCGACGGGCCGA
>Fiorinia fioriniae isolate 4546.11
ATATATTTAATATTCGGAATATGATCAGGAATAATAGGAATATCAATAAGAATAATAATTCGAACTGAAATAATAAATATTAATAATAATTTTAATAATAATAATATATTTTATTCAAATATTACAATACATGCATTAATTATAATTTTTTTTATAACAATACCAATTATTATTGGAAGAACGAGAAATTGATTTATTCCATTAATAATAAATTCTATAGATTTAATCTTTCCACGTATAAATAATTTAAGGTTTTGAATATTAATACCATCTCTAAAATTAATAATTATAAATATATTAATTTTAAATAATATTAATTCAGGATGAACTTTGTATCCCCCTTTAATTTTACAAAATAATATAACAATTAATTTTATTATTTTATCTTTACATATAAATGGAATTTCTTCTATCATAAGATCAATAAATTTTATTACTTCAATAATTTTTATTAAAAGAAAATTTATTAGAATAAATTTAATTAATTTATTTTGTTGATCAATTATAATTACATCTATTTTATTAATTTTATCAATCCCAGTACTAGCAAGAGGAATCACAATAATCTTAACTGATTATAATTTTAAAACTATATTTTTTAATCCTGAAGGAAATGGAAACCCAATCATATTTCAACATATTT------------------------------------------------------------------------------------------------------------------------------------------------------------------------------------------------------------------------------------------------------------------------------------------------------------------------------------------------------------------------------------------------------------------------------------------------------------------------------------------------------------------------------------------------------------------------------------------------------------------------------------------------------------------------------------------------------------------------------------------------------------------------------------------------------------------------------------------------------------------------------------------------------------------------------------------------------------------------------------------------------------------------------------------------------------------------------------------------------------------------------------------------------------------------------------------------------------------------------------------------------------------------------------------------------------------------------------------------------------------------------------------------------------------------------------------------------------------------------------------------ATCTGGGCGGCGGAATTCAGGATGGCGGTCGTTTGATATTTCCGTCGCCGTGTCAGACGTCGCGACCTGCGGAGGAATCGCGATCGAGTTCGTTGCGTGCCGAGCGGTGAAGACGTGGCTCTCTGGCTGACGGTGGACAGTAAGCAACGGTGTCTGGCGTCGAGTGCCGGTCTGCGACGATTTCTTCGGGCCTCTTTCCGACCCGTCTTGAAACACGGACCAAGGAGTCTAACATGCGCGCGAGTCGCGGGGTTYCGAGCGCTCGTTACTTTGAAGGCGTAATGAAAGTGAATAGGGAAGATGGCGTTCCGAGTCCACGTACCGTGATCCGCGGCCGGACGTCCGCACTCCCGGGGCGTCTCAATGGCTCGTCGCGGATGCGGACGGTCGTCTTTCGGGGCGGCCGTCGGTCTGCGACGGGCCGA
>Fiorinia macroprocta isolate D4649M
--------------------------------------------------------------------------------------------------------------------------------------------------------------------------------------------------------------------------------------------------------------------------------------------------------------------------------------------------------------------------------------------------------------------------------------------------------------------------------------------------------------------------------------------------------------------------------------------------------------------------------------------------------------------------------------------------------------------------------------------------------------------------------------------------------------------------------------------------------------------------------------------------------------------------------------------------------------------------------------------------------------------------------------------------------------------------------------------------------------------------------------------------------------------------------------------------------------------------------------------------------------------------------------------------------------------------------------------------------------------------------------------------------------------------------------------------------------------------------------------------------------------------------------------------------------------------------------------------------------------------------------------------------------------------------------------------------------------------------------------------------------------------------------------------------------------------------------------------------------------------------------------------------------------------------------------------------------------------------------------------------------------------------------------------------------------------------------------------------------------------------------------------------------------------------------------------TTTGATATTTCCGTCGCCGTGTCAGACGTCGCGACCTGCGGAGGAATCGCGATCGAGTTCGTTGCATGCCGAGCGGCGAAGACGCGGCTCTCTGACTGACGACGGACAGTAAGCAACGGTGTCTGGCGTCGGGTGCCGGTCTGCGACGATTTCTTCGGGCCTCTTTCCGACCCGTCTTGAAACACGGACCAAGGAGTCTAACATGTGCGCGAGTCGCGGGGTTTCGAGCGCTCGTTACTTTGAAGGCGTAATGAAAGTGAAGAGGGAAGATGGCGTTCCGAGTCCACGTACCGTGATCCGCGGCCGGACGCCCGCACTCCCGGGGCGTCTCAATGGTTCGTCGCGGATGCGGACGGTCGTCTCTCGAGACGGTGGTCGGTCTGCGATGGACCGA
>Fiorinia macroprocta isolate D4649L
--------------------------------------------------------------------------------------------------------------------------------------------------------------------------------------------------------------------------------------------------------------------------------------------------------------------------------------------------------------------------------------------------------------------------------------------------------------------------------------------------------------------------------------------------------------------------------------------------------------------------------------------------------------------------------------------------------------------------------------------------------------------------------------------------------------------------------------------------------------------------------------------------------------------------------------------------------------------------------------------------------------------------------------------------------------------------------------------------------------------------------------------------------------------------------------------------------------------------------------------------------------------------------------------------------------------------------------------------------------------------------------------------------------------------------------------------------------------------------------------------------------------------------------------------------------------------------------------------------------------------------------------------------------------------------------------------------------------------------------------------------------------------------------------------------------------------------------------------------------------------------------------------------------------------------------------------------------------------------------------------------------------------------------------------------------------------------------------------------------------------------------------------------------------------------------------------TTTGATATTTCCGTCGCCGTGTCAGACGTCGCGACCTGCGGAGGAATCGCGATCGAGTTCGTTGCATGCCGAGCGGCGAAGACGCGGCTCTCTGACTGACGACGGACAGTAAGCAACGGTGTCTGGCGTCGGGTGCCGGTCTGCGACGATTTCTTCGGGCCTCTTTCCGACCCGTCTTGAAACACGGACCAAGGAGTCTAACATGTGCGCGAGTCGCGGGGTTTCGAGCGCTCGTTACTTTGAAGGCGTAATGAAAGTGAAGAGGGAAGATGGCGTTCCGAGTCCACGTACCGTGATCCGCGGCCGGACGCCCGCACTCCCGGGGCGTCTCAATGGTTCGTCGCGGATGCGGACGGTCGTCTCTCGAGACGGTGGTCGGTSTGCGATGGACCGA
>Fiorinia macroprocta isolate D4649K
--------------------------------------------------------------------------------------------------------------------------------------------------------------------------------------------------------------------------------------------------------------------------------------------------------------------------------------------------------------------------------------------------------------------------------------------------------------------------------------------------------------------------------------------------------------------------------------------------------------------------------------------------------------------------------------------------------------------------------------------------------------------------------------------------------------------------------------------------------------------------------------------------------------------------------------------------------------------------------------------------------------------------------------------------------------------------------------------------------------------------------------------------------------------------------------------------------------------------------------------------------------------------------------------------------------------------------------------------------------------------------------------------------------------------------------------------------------------------------------------------------------------------------------------------------------------------------------------------------------------------------------------------------------------------------------------------------------------------------------------------------------------------------------------------------------------------------------------------------------------------------------------------------------------------------------------------------------------------------------------------------------------------------------------------------------------------------------------------------------------------------------------------------------------------------------------------TTTGATATTTCCGTCGCCGTGTCGGACGTCGCGACCTGCGGAGGAATCGCGATCGAGTTCGTTGCATGCCGAGCGGCGAAGACGCGGCTCTCTGACTGACGACGGACAGTAAGCAACGGTGTCTGGCGTCGGGTGCCGGTCTGCGACGATTTCTTCGGGCCTCTTTCCGACCCGTCTTGAAACACGGACCAAGGAGTCTAACATGTGCGCGAGTCGCGGGGTTTCGAGCGCTCGTTACTTTGAAGGCGTAATGAAAGTGAASAGGGAAGATGGCGTTCCGAGTCCACGTACCGTGATCCGCGGCCGGACGCCCGCACTCCCGGGGCGTCTCAATGGTTCGTCGCGGATGCGGACGGTCGTCTCTCGAGACGGTSGTCGGTCTGCGATGGACCGA
>Fiorinia macroprocta isolate D4649C
--------------------------------------------------------------------------------------------------------------------------------------------------------------------------------------------------------------------------------------------------------------------------------------------------------------------------------------------------------------------------------------------------------------------------------------------------------------------------------------------------------------------------------------------------------------------------------------------------------------------------------------------------------------------------------------------------------------------------------------------------------------------------------------------------------------------------------------------------------------------------------------------------------------------------------------------------------------------------------------------------------------------------------------------------------------------------------------------------------------------------------------------------------------------------------------------------------------------------------------------------------------------------------------------------------------------------------------------------------------------------------------------------------------------------------------------------------------------------------------------------------------------------------------------------------------------------------------------------------------------------------------------------------------------------------------------------------------------------------------------------------------------------------------------------------------------------------------------------------------------------------------------------------------------------------------------------------------------------------------------------------------------------------------------------------------------------------------------------------------------------------------------------------------------------------------------------TTTGATATTTCCGTCGCCGTGTCAGACGTCGCGACCTGCGGAGGAATCGCGATCGAGTTCGTTGCATGCCGAGCGGCGAAGACGCGGCTCTCTGACTGACGACGGACAGTAAGCAACGGTGTCTGGCGTCGGGTGCCGGTCTGCGACGATTTCTTCGGGCCTCTTTCCGACCCGTCTTGAAACACGGACCAAGGAGTCTAACATGTGCGCGAGTCGCGGGGTTTCGAGCGCTCGTTACTTTGAAGGCGTAATGAAAGTGAACAGGGAAGATGGCGTTCCGAGTCCACGTACCGTGATCCGCGGCCGGACGCCCGCACTCCCGGGGCGTCTCAATGGTTCGTCGCGGATGCGGACGGTCGTCTCTCGAGACGRTCGTCGGTCTGCGATGGAYCGA
>Fiorinia sp. isolate D4778A
ATATATATAATACTAGGAATATGATCTGGAATGATAGGTATATCAATAAGAATAATAATTCGAACAGAATTAATTAATATTAATAACAATTTCAATAATAATAATATTTATTATACAAACATTACTTTACATGCATTAATTATAATTTTTTTTATAACAATACCAATTATTATTGGAAGAACAAGAAATTGATTTATTCCCTTAATAATCAATTCTATAGATCTAATCTTTCCTCGAATAAATAATTTAAGATTTTGATTATTAATACCATCATTAAAATTAATATTTTTAAACATAATAATTATTAATAATATTAATTCAGGATGGACAATATATCCACCATTAATTTTACAAAACAATATATCAATTAATTTTATCATTTTTTCATTACATTTAAATGGAATTTCATCAATTATAAGATCAATAAATTTTATTATTTCTATAATTTATATAAAAATAAAATTCATTAATTTATATAATATAAACTTATTTTGTTGATCTATTATAATTACATCAATTTTATTAATTTTATCAGTACCTGTATTAGCTAGAGGAATTACAATAATTTTAACTGATTA-------------------------------------------------------------------GCTGACTGCGCTGTACTCATTGTCGCCGCTGGTACCGGTGAATTCGAAGCCGGTATCTCGAAGAACGGACAGACTCGTGAACACGCCCTGTTGGCCTTTACTTTGGGTGTGAAACAACTGATCGTCGGTGTCAACAAGATGGACTCAACCGAACCTCCCTACAGCGAAGCTCGTTTCGAAGAAATCAAGAAGGAAGTCAGCAACTACATTAAGAAGATCGGTTACAATCCCGCCGCTGTAGCCTTCGTACCAATCTCTGGTTGGAACGGAGACAACATGTTGGAACCATCGGACAAGATGCCCTGGTTCAAGGGATGGAACATCGAACGTAAAGAAGGCAAAGCTGACGGAAAATGCCTGATCGAAGCTCTGGACGCCATCTTACCACCTAGCCGACCCACCGACAAAGCTCTGCGTTTACCACTCCAGGACGTGTACAAAATCGGTGGTATCGGTACGGTGCCCGTAGGTCGTGTCGAAACCGGTGTCCTGAAACCCGGTATGGTCGTCACATTCGCGCCGGTTGCCTTGACCACTGAAGTGAAATCCGTAGAAATGCACCACGAAGCTCTGCAAGAAGCCGTACCCGGAGACAACGTCGGTTTCAACGTTAAGAACGTATCGGTTAAGGAATTGCGTCGAGGATACGTCGCTGGAGACTCGAAAAATAACCCACCGAAAGCTGCTGCTGATTTCACCGCTCAGGTT----------------------------------------------------------------------------------------------------------------------------------------------------------------------------------------------------------------------------------------------------------------------------------------------------------------------------------------------------------------------------------------------------------------------------------------------------------------------------------------------------------------------------------------------------------------------------------------------------------------------------------------------------------------------------------------------------------------------------------------------------------ATCTGGGCGGCGGAATTCAGGATGGCGGCCGTTTGATATTTCCGTCGCCGTGTCKGACGTCGCGACCTGTGGAGGAACYGCGATCGAGTTCATKGCGTGCCGAACAGTGAAGACACGGCTCTCTGGCTGACGGTGGACAGTAAGCAACGGTGTCTGGCGTCGGGTGCCGGTCTGCGACGATTTCGTCGGGCCTCTTTCCGACCCGTCTTGAAACACGGACCAAGGAGTCTAACATGCGCGCGAGTCGCGGGGTTTCGAGCGCTCGTTACTTTGAAGGCGTAATGAAAGTGAATGGGGAAGATGGCGTTCCGAGTCCACGTACCGTGATCCGCGGCCGGACGTCCGCACTCCCGGGGCGTCTCAATGGCTCGTCGCGGATGCGGACGGTCGTCTCTCGGGGCGGCCGTCGGTCTGCGTCGGACCGA
>Fiorinia sp. isolate D4682A
---TATTTAATCTTAGGAATATGATCAGGAATATTAGGTACTGCATTAAGAATAATAATTCGAACTGAACTAATTAATATTAACAATAATTTTAACAATAATAATATTTACTATTCAAATATTACTTTACATGCATTAATTATAATTTTTTTTATAACAATACCAATTATTATTGGAAGGACAAGAAATTGATTTATCCCTTTAATAATAAAATCCATAGATTTAATTTTTCCTCGAATAAACAATTTAAGATTTTGATTATTAATACCTTCTTTAAAAATAATATTTTTAAATATAATAATGATAAATAATATTAATACAGGATGAACTATGTACCCTCCTTTAATTTTACAAAATAATATATCAATTAATTTTATTATTTTCTCATTACATCTTAATGGAATTTCTTCAATTATAAGATCAATAAACTTTATTATTTCAATAATATATATAAAAATAAAATTTTTAAATATATTTTATATCAATTTATTTTGTTGATCTATTATAATTACATCTATTTTATTAATTTTATCTATTCCAGTTTTAGCAAGAGGAATTACTATAATCTTAACTGATTATAATTTTAAAACAATATTTTTTAATCCAGAAGGAAATGGTAATCCAATTATATTTCAAC--------GCTGACTGCGCTGTACTCATTGTCGCCGCTGGTACCGGTGAATTCGAAGCCGGTATCTCGAAGAACGGACAGACTCGTGAACACGCCCTGTTGGCCTTTACTTTGGGTGTGAAACAACTGATCGTCGGTGTCAACAAGATGGACTCAACCGAACCTCCCTACAGCGAAGCTCGTTTCGAAGAAATCAAGAAGGAAGTCAGCAACTACATTAAGAAGATCGGTTACAATCCCGCCGCTGTAGCCTTCGTACCAATCTCTGGTTGGAACGGAGACAACATGTTGGAACCATCGGACAAGATGCCCTGGTTCAAGGGATGGAACATCGAACGTAAAGAAGGCAAAGCTGACGGAAAATGCCTGATCGAAGCTCTGGACGCCATCTTACCACCTAGCCGACCCACCGACAAAGCTCTGCGTTTACCACTCCAGGACGTGTACAAAATCGGTGGTATCGGTACGGTGCCCGTAGGTCGTGTCGAAACCGGTGTCCTGAAACCCGGTATGGTCGTCACATTCGCGCCGGTTGCCTTGACCACTGAAGTGAAATCCGTAGAAATGCACCACGAAGCTCTGCAAGAAGCCGTACCCGGAGACAACGTCGGTTTCAACGTTAAGAACGTATCGGTTAAGGAATTGCGTCGAGGATACGTCGCTGGAGACTCGAAAAATAACCCACCGAAAGCTGCTGCTGATTTCACCGCTCAGGTT----------------------------------------------------------------------------------------------------------------------------------------------------------------------------------------------------------------------------------------------------------------------------------------------------------------------------------------------------------------------------------------------------------------------------------------------------------------------------------------------------------------------------------------------------------------------------------------------------------------------------------------------------------------------------------------------------------------------------------------------------------ATCTGGGCGGCGGAATTCAGAATGGCGRTCGTTTGATATTTCCGTCGCCGTGTCAGACGTCGCGACCTGCGGAGGAATCGCGATCGAGTTCGTTGCGTGCCGAGCGGCGAAGACGCGGCTCTCTGGCTGACGACGGACAGTAAGCAACGGTGTCCGGCGTCGGGTGCCGGTCTGCGACGATTTCTTCGGGCCTCTTTCCGACCCGTCTTGAAACACGGACCAAGGAGTCTAACATGCGCGCGAGTCACGGGGTTTCGAGCGCTCGTTACATTGAAGGCGTAATGAAAGTGAACAGGGAAGATGGCGTTCCGAGTCCACGTACCGTGATCCGCGGCCGGACGTCCGCACTCCCGGGGCGTCTCAATGGCTCGTCGCGGACGCGGACAGTCGTCTCTCGGGGCGGCTGTCGGTCTGCGACGGACCGA
>Fiorinia sp. isolate D4997A
--------------------------------------------------------------------------------------------------------------------------------------------------------------------------------------------------------------------------------------------------------------------------------------------------------------------------------------------------------------------------------------------------------------------------------------------------------------------------------------------------------------------------------------------------------------------------------------------------------------------------------------------------------------------------------------------------------------------------------------------------------------------------------------------------------------------------------------------------------------------------------------------------------------------------------------------------------------------------------------------------------------------------------------------------------------------------------------------------------------------------------------------------------------------------------------------------------------------------------------------------------------------------------------------------------------------------------------------------------------------------------------------------------------------------------------------------------------------------------------------------------------------------------------------------------------------------------------------------------------------------------------------------------------------------------------------------------------------------------------------------------------------------------------------------------------------------------------------------------------------------------------------------------------------------------------------------------------------------------------------------------------------------------------------------------------------------------------------------------------------------------------------------------------------------------------------------TTTGATATTTCCGTCGCCGTGTCGGACGTCGCGACCTGCGGAGGAATCGCGATCGAGTTCGTTGCGTGCCGAGCGGCGAAGACGCGGCTCTCTGGCTGATGGCGGACAGTAAGCAACGGTGTCCAGCGTCGGGTGCCGGTCTGCGACGATTTCTTCGGGCCTCTTTCCGACCCGTCTTGAAACACGGACCAAGGAGTCTAACATGCGCGCGAGTCGCGGGGTTTCGAGCGCTCGTTACTTTGAAGGCGTAATGAAAGTGAACAGGGAAGATGGCGTTCCGAGTCCACGTACCGTGATCCGCGGCCGGACGTCCGCACTCCCGGGGCGTCTCAATGGCTCGTCGCGGATGCGGACGATCGTTCTTCGGGGCGGTCGTCGGTCTGCGTCGGACCGA
>Fiorinia sp. isolate D4815B
--------------------------------------------------------------------------------------------------------------------------------------------------------------------------------------------------------------------------------------------------------------------------------------------------------------------------------------------------------------------------------------------------------------------------------------------------------------------------------------------------------------------------------------------------------------------------------------------------------------------------------------------------------------------------------------------------------------------------------------------------------------------------------------------------------------------------------------------------------------------------------------------------------------------------------------------------------------------------------------------------------------------------------------------------------------------------------------------------------------------------------------------------------------------------------------------------------------------------------------------------------------------------------------------------------------------------------------------------------------------------------------------------------------------------------------------------------------------------------------------------------------------------------------------------------------------------------------------------------------------------------------------------------------------------------------------------------------------------------------------------------------------------------------------------------------------------------------------------------------------------------------------------------------------------------------------------------------------------------------------------------------------------------------------------------------------------------------------------------------------------------------------------------------------------------------------------TTTGATGTTTCCGTCGCCGTGTCGGACGTCGCGACCTGCGGAGGAATCGCGATCGAGCTCGTTGCGTGTCGCGCGGCGAAGACGCGGCTCTCTGGCTGACGGCGGACAGTAAGCAACGGTGTCCGGCGTCGGGTGCCGGTCTGCGACGATTTCTTCGGGCCTCTTTCCGACCCGTCTTGAAACACGGACCAAGGAGTCTAACATGCGCGCGAGTCGCGGGGTATCGAGCGCTCGTTACGTGAAAGGCGTAATGAAAGTGAATGGGGAAGATGGCGTTCCGAGTCCACGTACCGTGATCCGCGGCCGGACGTCCGCACTCCCGGGGCGTCTCAATGGCTCGTCGCGGACGCGGACGATCGTCTCTCGGGGCGGTCGTCGGTCTGCGTCGGACCGA
>Fiorinia sp. isolate D4611B
--------------------------------------------------------------------------------------------------------------------------------------------------------------------------------------------------------------------------------------------------------------------------------------------------------------------------------------------------------------------------------------------------------------------------------------------------------------------------------------------------------------------------------------------------------------------------------------------------------------------------------------------------------------------------------------------------------------------------------------------------------------------------------------------------------------------------------------------------------------------------------------------------------------------------------------------------------------------------------------------------------------------------------------------------------------------------------------------------------------------------------------------------------------------------------------------------------------------------------------------------------------------------------------------------------------------------------------------------------------------------------------------------------------------------------------------------------------------------------------------------------------------------------------------------------------------------------------------------------------------------------------------------------------------------------------------------------------------------------------------------------------------------------------------------------------------------------------------------------------------------------------------------------------------------------------------------------------------------------------------------------------------------------------------------------------------------------------------------------------------------------------------------------------------------------------------------TTTGATATTTCCGTCGTCGTGTCGGACGTCGCGACCTGCGGAGGAATCGCGATCGAGTTCGTTGCGTGCCGTGCGGCGAAGACGTGGCTCTCTGGCTGACGGCGGACAGTAAGCAACGGTGTCTGGCGTCGGGTGCCGGTCTGCGACGATTTCTTCGGGCCTCTTTCCGACCCGTCTTGAAACACGGACCAAGGAGTCTAACATGCGCGCGAGTCGCGGGGTTTCGAGCGCTCGTTACTTTGAAGGCGTAATGAAAGTGAAGAGGGAAGATGGCGTTCCGAGTCCACGTACCGTGATCCGCGGCCGGACGTCCGCATTCCCGGGGCGTCTCAATGGCTCGTCGCGGATGCGGACGACCGTCTCTCGGGACGGTCGTCGGTCTGTGCCGGACCGA
>Fiorinia sp. isolate D4611C
--------------------------------------------------------------------------------------------------------------------------------------------------------------------------------------------------------------------------------------------------------------------------------------------------------------------------------------------------------------------------------------------------------------------------------------------------------------------------------------------------------------------------------------------------------------------------------------------------------------------------------------------------------------------------------------------------------------------------------------------------------------------------------------------------------------------------------------------------------------------------------------------------------------------------------------------------------------------------------------------------------------------------------------------------------------------------------------------------------------------------------------------------------------------------------------------------------------------------------------------------------------------------------------------------------------------------------------------------------------------------------------------------------------------------------------------------------------------------------------------------------------------------------------------------------------------------------------------------------------------------------------------------------------------------------------------------------------------------------------------------------------------------------------------------------------------------------------------------------------------------------------------------------------------------------------------------------------------------------------------------------------------------------------------------------------------------------------------------------------------------------------------------------------------------------------------------TTTGATATTTCCGTCGTCGTGTCGGACGTCGCGACCTGCGGAGGAATCGCGATCGAGTTCGTTGCGTGCCGTGCGGCGAAGACGTGGCTCTCTGGCTGACGGCGGACAGTAAGCAACGGTGTCTGGCGTCGGGTGCCGGTCTGCGACGATTTCTTCGGGCCTCTTTCCGACCCGTCTTGAAACACGGACCAAGGAGTCTAACATGCGCGCGAGTCGCGGGGTTTCGAGCGCTCGTTACTTTGAAGGCGYAATGAAAGTGAAGAGGGAAGATGGCGTTCCGAGTCCACGTACCGTGATCCGCGGCCGGACGTCCGCAYTCCCGGGGCGTCTCAATGGCTCGTCGCGGATGCGGACGAYCGTCTCTCGGGACGGTCGTCGGTCTGTGCCGGACCGA
>Fiorinia sp. isolate D4815C
--------------------------------------------------------------------------------------------------------------------------------------------------------------------------------------------------------------------------------------------------------------------------------------------------------------------------------------------------------------------------------------------------------------------------------------------------------------------------------------------------------------------------------------------------------------------------------------------------------------------------------------------------------------------------------------------------------------------------------------------------------------------------------------------------------------------------------------------------------------------------------------------------------------------------------------------------------------------------------------------------------------------------------------------------------------------------------------------------------------------------------------------------------------------------------------------------------------------------------------------------------------------------------------------------------------------------------------------------------------------------------------------------------------------------------------------------------------------------------------------------------------------------------------------------------------------------------------------------------------------------------------------------------------------------------------------------------------------------------------------------------------------------------------------------------------------------------------------------------------------------------------------------------------------------------------------------------------------------------------------------------------------------------------------------------------------------------------------------------------------------------------------------------------------------------------------------TTTGATGTTTCCGTCGCCGTGTCGGACGTCGCGACCTGCGGAGGAATCGCGATCGAGCTCGTTGCGTGTCGCGCGGCGAAGACGCGGCTCTCTGGCTGACGGCGGACAGTAAGCAACGGTGTCCGGCGTCGGGTGCCGGTCTGCGACGATTTCTTCGGGCCTCTTTCCGACCCGTCTTGAAACACGGACCAAGGAGTCTAACATGCGCGCGAGTCGCGGGGTATCGAGCGCTCGTTACGTGAAAGGCGTAATGAAAGTGAATGGGGAAGATGGCGTTCCGAGTCCACGTACCGTGATCCGCGGCCGGACGTCCGCACTCCCGGGGCGTCTCAATGGCTCGTCGCGGACGCGGACGATCGTCTCTCGGGGCGGTCGTCGGTCTGCGTCGGACCGA
>Fiorinia sp. isolate D4611D
--------------------------------------------------------------------------------------------------------------------------------------------------------------------------------------------------------------------------------------------------------------------------------------------------------------------------------------------------------------------------------------------------------------------------------------------------------------------------------------------------------------------------------------------------------------------------------------------------------------------------------------------------------------------------------------------------------------------------------------------------------------------------------------------------------------------------------------------------------------------------------------------------------------------------------------------------------------------------------------------------------------------------------------------------------------------------------------------------------------------------------------------------------------------------------------------------------------------------------------------------------------------------------------------------------------------------------------------------------------------------------------------------------------------------------------------------------------------------------------------------------------------------------------------------------------------------------------------------------------------------------------------------------------------------------------------------------------------------------------------------------------------------------------------------------------------------------------------------------------------------------------------------------------------------------------------------------------------------------------------------------------------------------------------------------------------------------------------------------------------------------------------------------------------------------------------------TTTGATATTTCCGTCGTCGTGTCGGACGTCGCGACCTGCGGAGGAATCGCGATCGAGTTCGTTGCGTGCCGTGCGGCGAAGACGTGGCTCTCTGGCTGACGGCGGACAGTAAGCAACGGTGTCTGGCGTCGGGTGCCGGTCTGCGACGATTTCTTCGGGCCTCTTTCCGACCCGTCTTGAAACACGGACCAAGGAGTCTAACATGCGCGCGAGTCGCGGGGTTTCGAGCGCTCGTTACTTTGAAGGCGTAATGAAAGTGAAGAGGGAAGATGGCGTTCCGAGTCCACGTACCGTGATCCGCGGCCGGACGTCCGCATTCCCGGGGCGTCTCAATGGCTCGTCGCGGATGCGGACGACCGTCTCTCGGGACGGTCGTCGGTCTGTGCCGGACCGA
>Fiorinia sp. isolate D4590D
---------------------------------------------------------------------------------------------------------------------------------------------------------------------------------------------------------------------------------------------------------------------------------------------------------------------------------------------------------------------------------------------------------------------------------------------------------------------------------------------------------------------------------------------------------------------------------------------------------------------------------------------------------------------GCTGACTGCGCTGTACTCATTGTCGCTGCCGGTACCGGTGAATTCGAAGCCGGTATCTCGAAGAACGGACAGACTCGTGAACACGCCCTGTTAGCCTTCACTCTGGGTGTGAAACAACTGATCGTCGGTGTCAACAAGATGGACTCGACCGAACCTCCCTACAGCGAAGCTCGTTTCGAAGAAATCAAGAAGGAAGTCAGCAACTACATCAAGAAGATCGGTTACAATCCGGCCGCTGTCGCTTTCGTACCGATCTCCGGATGGAACGGAGACAACATGTTGGAACCATCGGACAAGATGCCCTGGTTCAAGGGATGGAACATCGAACGTAAGGAAGGCAAAGCTGACGGCAAATGCCTGATCGAAGCTTTGGACGCCATCTTACCGCCCAGCCGACCTACCGACAAAGCCTTGCGTTTACCACTCCAGGACGTGTACAAAATCGGTGGTATCGGTACGGTGCCCGTTGGTCGTGTCGAAACCGGTGTCCTGAAACCCGGTATGGTTGTCACTTTCGCCCCGGTCGCTCTGACCACCGAAGTAAAATCCGTCGAAATGCACCACGAAGCTCTGCAAGAAGCCGTACCCGGAGACAACGTCGGTTTCAACGTCAAGAACGTATCGGTCAAGGAATTGCGTCGAGGATACGTCGCTGGAGACTCTAAAAATAACCCACCGAGGGCCGCCGCCGACTTCACCGCTCAGGTTATAAACTTAAATTTCCAAAATCCCAATTCTTTAAATATATTTAAAATTATTATATTACACAATTTATTAATAATTATTATCATAAATATTTTTTTTATTTTAATTATTATAATTAAATTTAATTTAAAAAACAAATTTAATAATAAATATTTATTTGAAAATCAAACTATAGAAATAATATGAACTTTAATCCCAATAATATTAATTGTATTAATTATAATAATTTCTATTAATATTATATTTAATAATAATGAAATAAAAATAAACTTCATTAATATCAAAATTTTTAGAAATCAATGATTTTGAAATTATGAATATCCACTTATAAATAAAACCTTTAATTCCTATTTAATAATTAATAATAATTTTAATTTTTTTATAATTGAAACAGATAATAATTTAATTACACCTTTTAATTATCAAATAATATTATCAATTACTTCAATAGATGTAATTCATTCTTGAACAATTCCATCAATAAATATTAAAATAGATTCAATCCCACCTCGTCGATATATTATTTATTCTGACTTAATATTAATATGAAATAATTTATCATCAATAGGATCAATTATAACAATTATATTTATATTTATATTTATTATATTAATTATAGATATAATTATATCAAAACGAAAAATTATTTTCAATATTAAATCAAATAATAATGAATGAAAATTAAACATTCCAAATAAATCACATACTAATATAGAAAAATATTATTTATTTAATCCGGACGGCGGAATTCAGGATGGCAGCCGTTTGATATTTCCGTCGTCGTGTCGGACGTCGCGACCTGCGGAGGAATCGCGATCGAGTTCGTTGCGTGCCGTGCGGCGAAGACGTGGCTCTCTGGCTGACGGCGGACAGTAAGCAACGGTGTCTGGCGTCGGGTGCCGGTCTGCGACGATTTCTTCGGGCCTCTTTCCGACCCGTCTTGAAACACGGACCAAGGAGTCTAACATGCGCGCGAGTCGCGGGGTTTCGAGCGCTCGTTACTTTGAAGGCGTAATGAAAGTGAAGAGGGAAGATGGCGTTCCGAGTCCACGTACCGTGATCCGCGGCCGGACGTCCGCATTCCCGGGGCGTCTCAATGGCTCGTCGCGGATGCGGACGACCGTCTCTCGGGACGGTCGTCGGTCTGTGCCGGACCGA
>Fiorinia sp. isolate D4611E
--------------------------------------------------------------------------------------------------------------------------------------------------------------------------------------------------------------------------------------------------------------------------------------------------------------------------------------------------------------------------------------------------------------------------------------------------------------------------------------------------------------------------------------------------------------------------------------------------------------------------------------------------------------------------------------------------------------------------------------------------------------------------------------------------------------------------------------------------------------------------------------------------------------------------------------------------------------------------------------------------------------------------------------------------------------------------------------------------------------------------------------------------------------------------------------------------------------------------------------------------------------------------------------------------------------------------------------------------------------------------------------------------------------------------------------------------------------------------------------------------------------------------------------------------------------------------------------------------------------------------------------------------------------------------------------------------------------------------------------------------------------------------------------------------------------------------------------------------------------------------------------------------------------------------------------------------------------------------------------------------------------------------------------------------------------------------------------------------------------------------------------------------------------------------------------------------TTTGATATTTCCGTCGTCGTGTCGGACGTCGCGACCTGCGGAGGAATCGCGATCGAGTTCGTTGCGTGCCGTGCGGCGAAGACGTGGCTCTCTGGCTGACGGCGGACAGTAAGCAACGGTGTCTGGCGTCGGGTGCCGGTCTGCGACGATTTCTTCGGGCCTCTTTCCGACCCGTCTTGAAACACGGACCAAGGAGTCTAACATGCGCGCGAGTCGCGGGGTTTCGAGCGCTCGTTACTTTGAAGGCGTAATGAAAGTGAAGAGGGAAGATGGCGTTCCGAGTCCACGTACCGTGATCCGCGGCCGGACGTCCGCAYTCCCGGGGCGTCTCAATGGCTCGTCGCGGATGCGGACGAYCGTCTCTCGGGACGGTCGTCGGTCTGTGCCGGACCGA
>Fiorinia sp. isolate D4674F
ATATATATAATTTTAGGATTATGATCAGGAATAATAGGAACTTCTATAAGAATAATAATTCGAACAGAATTGATTAATATTAATAATAACTATAATAATAATAATATTTATTATTCAAATATTACTTTACATGCATTAATTATAATTTTTTTTATAACTATACCTATTATTATTGGAAGAACAAGAAATTGATTTATTCCATTAATAATTAATTCTATAGATTTAATTTTTCCACGTATAAATAATTTAAGCTTTTGATTTTTAATACCTTCATTAAAATTAATATTTTTAAATATAATAATTATTAATAATATTAATTCAGGATGAACTTTATACCCCCCTTTAATTTTACAAAATAATATATCAATCAATTTTATTATTTTTTCATTACATATAAATGGAATATCATCAATTATAAGATCAATAAATTTTATAATTTCAATATTATATATAAAAATAAAATATATTAATATATATTACCTTAATTTATTCTGTTGATCTATTATAATTACTTCTATTTTATTAATCTTATCAGTACCAGTATTAGCAAGAGGAATTACAATAATCTTAACAGATTATAATTTCAAAACAATATTTTTTAACCCAGAAGGAAATGGAAACCCTATTATATTTCAACATATT---GCTGACTGCGCTGTACTCATTGTCRCCGCTGGTACCGGTGAATTCGAAGCCGGTATCTCGAAGAACGGTCAGACTCGTGAACACGCCCTGTTGGCCTTCACTTTGGGTGTGAAACAATTGATCGTCGGTGTCAACAAGATGGACTCGACTGAACCACCCTACAGCGAAGCTCGTTTCGAAGAAATCAAGAAGGAAGTGAGCAACTACATCAAGAAGATCGGTTACAACCCGGCCGCCGTCGCCTTTGTGCCAATCTCCGGTTGGAACGGAGACAACATGTTGGAACCATCGGACAAGATGCCCTGGTTCAAGGGATGGAACATCGAGCGTAAGGAAGGCAAAGCTGACGGTAAATGCCTGATCGAAGCTTTGGACGCCATCTTACCGCCTAGCCGACCCACCGACAAAGCCTTGCGTTTGCCACTCCAGGACGTGTACAAGATTGGTGGTATCGGAACAGTGCCCGTAGGTCGTGTCGAAACCGGTGTTCTGAAACCCGGTATGGTGGTTACATTCGCGCCGGTCGCCTTGACCACTGAAGTAAAATCCGTCGAAATGCACCACGAAGCTCTGCAGGAGGCCGTGCCCGGAGACAACGTCGGTTTCAACGTCAAGAACGTATCGGTTAAGGAATTGCGTCGAGGATACGTCGCCGGAGACTCGAAAAATAACCCACCCAAGGCTGCTGCTGACTTTACCGCTCAGGTT----------------------------------------------------------------------------------------------------------------------------------------------------------------------------------------------------------------------------------------------------------------------------------------------------------------------------------------------------------------------------------------------------------------------------------------------------------------------------------------------------------------------------------------------------------------------------------------------------------------------------------------------------------------------------------------------------------------------------------------------------------ATCTGGGCGGCGGAATTCAGGATGGCGGTCGTTTGATATTTCCGTCGCCGTGTCAGACGTCGCGACCTGCGGAAGAATCGTGATCGAGTTCGTTGCGTGCCGAGCGRCGAAGACGCGGCTCTCTGGCTGACGGCGGACAGTAAGCAACGGTGTCTGGCGTCGGGTGCCGGTCTGCGACGATTTCTTCGGGCCTCTTTCCGACCCGTCTTGAAACACGGACCAAGGAGTCTAACATGCGCGCGAGTCGCGGGGTTTCGAGCGCTCGTTACTTTGAAGGCGTAATGAAAGTGAACAGGGAAGATGGCGTTCCGAGTCCACGTACCGTGATCCGCGGCCGGACGTCCGCACTCCCGGGGCGTCTCAATGGCTCGTCGCGGATGCGGACGGTCGTCTCTCGGGACGGTCGTCGGTCTGCGACGGACCGA
>Fiorinia sp. isolate D4611F
--------------------------------------------------------------------------------------------------------------------------------------------------------------------------------------------------------------------------------------------------------------------------------------------------------------------------------------------------------------------------------------------------------------------------------------------------------------------------------------------------------------------------------------------------------------------------------------------------------------------------------------------------------------------------------------------------------------------------------------------------------------------------------------------------------------------------------------------------------------------------------------------------------------------------------------------------------------------------------------------------------------------------------------------------------------------------------------------------------------------------------------------------------------------------------------------------------------------------------------------------------------------------------------------------------------------------------------------------------------------------------------------------------------------------------------------------------------------------------------------------------------------------------------------------------------------------------------------------------------------------------------------------------------------------------------------------------------------------------------------------------------------------------------------------------------------------------------------------------------------------------------------------------------------------------------------------------------------------------------------------------------------------------------------------------------------------------------------------------------------------------------------------------------------------------------------------TTTGATATTTCCGTCGTCGTGTCGGACGTCGCGACCTGCGGAGGAATCGCGATCGAGTTCGTTGCGTGCCGTGCGGCGAAGACGTGGCTCTCTGGCTGACGGCGGACAGTAAGCAACGGTGTCTGGCGTCGGGTGCCGGTCTGCGACGATTTCTTCGGGCCTCTTTCCGACCCGTCTTGAAACACGGACCAAGGAGTCTAACATGCGCGCGAGTCGCGGGGTTTCGAGCGCTCGTTACTTTGAAGGCGTAATGAAAGTGAAGAGGGAAGATGGCGTTCCGAGTCCACGTACCGTGATCCGCGGCCGGACGTCCGCAYTCCCGGGGCGTCTCAATGGCTCGTCGCGGATGCGGACGAYCGTCTCTCGGGACGGTCGTCGGTCTGTGCCGGACCGA
>Fiorinia sp. isolate D4611H
--------------------------------------------------------------------------------------------------------------------------------------------------------------------------------------------------------------------------------------------------------------------------------------------------------------------------------------------------------------------------------------------------------------------------------------------------------------------------------------------------------------------------------------------------------------------------------------------------------------------------------------------------------------------------------------------------------------------------------------------------------------------------------------------------------------------------------------------------------------------------------------------------------------------------------------------------------------------------------------------------------------------------------------------------------------------------------------------------------------------------------------------------------------------------------------------------------------------------------------------------------------------------------------------------------------------------------------------------------------------------------------------------------------------------------------------------------------------------------------------------------------------------------------------------------------------------------------------------------------------------------------------------------------------------------------------------------------------------------------------------------------------------------------------------------------------------------------------------------------------------------------------------------------------------------------------------------------------------------------------------------------------------------------------------------------------------------------------------------------------------------------------------------------------------------------------------TTTGATATTTCCGTCGTCGTGTCGGACGTCGCGACCTGCGGAGGAATCGCGATCGAGTTCGTTGCGTGCCGTGCGGCGAAGACGTGGCTCTCTGGCTGACGGCGGACAGTAAGCAACGGTGTCTGGCGTCGGGTGCCGGTCTGCGACGATTTCTTCGGGCCTCTTTCCGACCCGTCTTGAAACACGGACCAAGGAGTCTAACATGCGCGCGAGTCGCGGGGTTTCGAGCGCTCGTTACTTTGAAGGCGYAATGAAAGTGAAGAGGGAAGATGGCGTTCCGAGTCCACGTACCGTGATCCGCGGCCGGACGTCCGCATTCCCGGGGCGTCTCAATGGCTCGTCGCGGATGCGGACGACCGTCTCTCGGGACGGTCGTCGGTCTGTGCCGGACCGA
>Fiorinia sp. isolate D4611L
--------------------------------------------------------------------------------------------------------------------------------------------------------------------------------------------------------------------------------------------------------------------------------------------------------------------------------------------------------------------------------------------------------------------------------------------------------------------------------------------------------------------------------------------------------------------------------------------------------------------------------------------------------------------------------------------------------------------------------------------------------------------------------------------------------------------------------------------------------------------------------------------------------------------------------------------------------------------------------------------------------------------------------------------------------------------------------------------------------------------------------------------------------------------------------------------------------------------------------------------------------------------------------------------------------------------------------------------------------------------------------------------------------------------------------------------------------------------------------------------------------------------------------------------------------------------------------------------------------------------------------------------------------------------------------------------------------------------------------------------------------------------------------------------------------------------------------------------------------------------------------------------------------------------------------------------------------------------------------------------------------------------------------------------------------------------------------------------------------------------------------------------------------------------------------------------------TTTGATATTTCCGTCGTCGTGTCGGACGTCGCGACCTGCGGAGGAATCGCGATCGAGTTCGTTGCGTGCCGTGCGGCGAAGACGTGGCTCTCTGGCTGACGGCGGACAGTAAGCAACGGTGTCTGGCGTCGGGTGCCGGTCTGCGACGATTTCTTCGGGCCTCTTTCCGACCCGTCTTGAAACACGGACCAAGGAGTCTAACATGCGCGCGAGTCGCGGGGTTTCGAGCGCTCGTTACTTTGAAGGCGTAATGAAAGTGAAGAGGGAAGATGGCGTTCCGAGTCCACGTACCGTGATCCGCGGCCGGACGTCCGCAYTCCCGGGGCGTCTCAATGGCTCGTCGCGGATGCGGACGAYCGTCTCTCGGGACGGTCGTCGGTCTGTGCCGGACCGA
